# Supplementary material for: Integrating Genomics with Nutrition Models to Improve the Prediction of Cattle Performance and Carcass Composition under Feedlot Conditions
Source: PLoS One. 2015 Nov 24;10(11):e0143483. doi: 10.1371/journal.pone.0143483 (PMC4658027; doi:10.1371/journal.pone.0143483)
Supplement: S1 File — (ZIP) [file pone.0143483.s001.zip › S1_File.xlsx]

## Sheet: Captions
Variables	Description
Record	Animal record ID
Sex	Animal Sex
HH	Hip height
iBW	Initial body weight, kg
fBW	Final body weight, kg
HCW	Hot carcass weight, kg
FT	Fat thickness, kg
MrbClass	Marbling class
Mrb	Marbling score
QG	Quality grade
YG	Yield grade
LMA	Longissimus muscle area, cm^2
oDOF	Observed days on feed
EBF_HH	Empty body fat calculated with hip height, %
CF_HH	Carcass fat calculated with hip height, %
AFSBW_HH	Adjusted final shrunk body weight calculated with hip heightm kg
fBW_HH	Final body weight calculated with hip height, kg
fEBF_HH	Final empty body fat calculated with hip height, %
YG_HH	Yield grade calculated with hip height
DMI_HH	Dry matter intake calculated with hip height, kg/d
FFM_HH	Feed for maintenance calculated with hip height, kg/d
DOF_HH	Days on feed calculated with hip height
ADG_HH	Average dairy gain calculated with hip height, kg/d
EBF_C	Empty body fat calculated with carcass traits, %
CF_C	Carcass fat calculated with carcass traits, %
AFSBW_C	Adjusted final shrunk body weight calculated with carcass traits, kg
fBW_C	Final body weight calculated with carcass traits, kg
fEBF_C	Final empty body fat calculated with carcass traits, %
YG_C	Yield grade calculated with carcass traits
DMI_C	Dry matter intake calculated with carcass traits, kg/d
FFM_C	Feed for maintenance calculated with carcass traits, kg/d
DOF_C	Days on feed calculated with carcass traits
ADG_C	Average dairy gain calculated with carcass traits, kg/d
MBV1	CAB Marb MBV
MBV2	ADG MBV
MBV3	HCW MBV
MBV4	REA MBV_WU
MBV5	50SNP Marb MBV
MBV6	50SNP REA MBV
MBV7	All Marb MBV
MBV8	All REA MBV
MBV9	All ADG MBV
MBV10	ALL_RFI
MBV11	RFI for Bos taurus
MBV12	E2FB
MBV13	UASMS2
DMR_C	Dry matter required calculated with carcass traits, kg/d
DMR_HH	Dry matter required calculated with hip height, kg/d
DMR_C_MBW	Dry matter required calculated with mean body weight, kg/d

## Sheet: Data
Record	Sex	HH	iBW	fBW	HCW	FT	MrbClass	Mrb	QG	YG	LMA	oDOF	EBF_HH	CF_HH	AFSBW_HH	fBW_HH	fEBF_HH	YG_HH	DMI_HH	FFM_HH	DOF_HH	ADG_HH	EBF_C	CF_C	AFSBW_C	fBW_C	fEBF_C	YG_C	DMI_C	FFM_C	DOF_C	ADG_C	MBV1	MBV2	MBV3	MBV4	MBV5	MBV6	MBV7	MBV8	MBV9	MBV10	MBV11	MBV12	MBV13	DMR_C	DMR_HH	DMR_C_MBW
1	S	122.428	297.641	568.966	363.884	1.2954	Sl	4	3	2	98.0643	237	31.36	33.97	519.916	520.913	27.398	2.876	6.676	3.483	167	1.408	27.55	30.5	580.9	582.23	28.371	2.999	7.031	3.622	198	1.497	65.9802	0.161682	31.5482	-0.501505	-23.3959	-1.61056	106.911	1.49335	0.413261	2.47663	2.59972	CT	CC	6.028	6.207	6.381
2	S	116.332	287.659	586.207	378.857	0.6604	Md	7	9	2	100.645	229	35.24	35.87	479.897	480.092	26.602	2.774	6.411	3.656	151	1.351	27.15	30.07	609.41	610.342	28.719	3.043	7.217	3.878	214	1.562	36.0016	-0.00781098	39.8514	0.758985	-39.0727	-0.900631	34.5885	1.59359	0.269978	2.01487	2.16844	CT	CC	6.436	6.793	6.803
3	S	123.698	261.343	562.613	358.893	0.254	Tr	3	4	.	98.7095	243	30.38	33.49	528.253	528.822	27.691	2.913	6.56	3.626	196	1.418	21.72	24.19	666.83	668.183	29.087	3.09	7.369	3.802	257	1.624	33.3369	0.0818991	26.4365	-0.0685055	-45.2477	1.14919	71.9543	0.811888	0.407025	2.65397	2.45771	TT	CC	5.964	6.264	6.355
4	S	115.062	268.603	525.408	334.392	0.9398	Tr	3	4	.	107.097	238	31.66	34.12	471.56	471.858	26.619	2.777	6.247	3.557	161	1.329	23.89	26.54	595.91	596.889	28.528	3.019	7.013	3.761	222	1.527	34.9785	0.190177	19.2441	0.349218	-40.3578	-0.119117	55.808	1.59446	0.457943	2.81927	1.74148	CT	CT	5.541	5.833	5.899
5	S	117.094	234.574	502.269	307.169	0.3556	Tr	3	4	.	114.193	254	28.31	32.48	484.899	485.794	27.158	2.845	6.118	3.418	196	1.33	20.14	22.49	615.72	616.082	28.525	3.019	6.889	3.593	256	1.527	35.9819	0.104163	33.7352	0.0452872	-49.5912	-0.86375	61.5302	1.14457	0.276592	1.57704	1.53813	CC	CC	5.221	5.448	5.59
6	S	121.412	252.269	545.826	351.18	0.8128	Sl	4	3	2	109.677	238	30.6	33.6	513.246	514.162	27.516	2.89	6.41	3.556	196	1.388	24.26	26.94	614.79	615.237	28.614	3.03	7.009	3.695	242	1.542	40.6927	0.290272	25.2472	-0.425739	-35.2419	-0.500493	75.0926	1.02069	0.301388	2.93082	1.89105	CT	CC	5.93	6.17	6.302
7	S	122.428	314.882	630.672	413.339	0.5842	Tr	3	7	.	106.451	202	35.92	36.21	519.916	521.077	27.315	2.865	6.827	3.855	153	1.43	23.8	26.44	713.96	714.992	29.781	3.178	7.988	4.144	238	1.734	21.251	-0.0202097	11.1753	-0.00546239	-25.5595	-0.11766	72.5806	0.963475	0.383058	2.12474	2.19101	TT	CC	7.24	7.784	7.631
8	S	114.808	249.546	572.142	376.134	1.2446	Sl	4	3	2	110.968	249	35.62	36.06	469.892	470.971	26.808	2.801	6.121	3.465	176	1.315	26.68	29.56	612.91	613.008	28.571	3.024	6.978	3.677	243	1.537	38.4269	0.236485	38.2615	0.848572	-44.3051	-0.0556852	.	.	.	.	2.17299	CT	CC	6.186	6.565	6.566
9	S	116.332	259.982	611.615	395.191	1.5494	Sl	4	3	3	87.7418	219	36.75	36.61	479.897	481.014	26.917	2.815	6.251	3.533	173	1.338	30.05	33.2	587.12	587.322	28.381	3	6.902	3.704	224	1.508	41.3553	0.183446	40.9149	0.467645	-22.7339	-0.518913	44.6723	1.44919	0.36462	2.48577	2.00243	CC	CC	7.297	7.747	7.678
10	S	130.048	264.065	568.058	348.004	0.8636	Tr	3	4	.	86.4514	237	26.77	31.72	569.939	571.244	28.257	2.985	6.832	3.703	214	1.485	25.19	27.95	595.21	596.106	28.504	3.016	6.979	3.736	225	1.523	14.1694	0.218484	23.8635	0.279323	-31.2111	-0.32032	81.3263	1.25608	0.421263	2.94472	1.58192	CT	CC	6.237	6.323	6.6
11	H	123.444	304.446	576.679	371.143	1.7018	Md	7	9	3	83.2256	226	36.49	36.49	448.462	448.893	25.487	2.633	6.279	3.65	121	1.294	33.06	36.45	503.43	504.647	27.039	2.83	6.662	3.777	152	1.397	65.8197	0.209288	23.4723	-0.181248	-27.1535	-0.623159	106.169	1.07895	0.501779	3.21124	2.43661	TT	CC	6.47	6.643	6.764
12	H	123.952	311.706	564.428	348.457	1.27	Md	7	5	2	81.2902	225	34.23	35.38	451.132	451.555	25.445	2.628	6.333	3.685	117	1.302	30.72	33.93	507.38	507.411	27	2.825	6.724	3.815	148	1.407	33.0186	0.0496244	31.1833	0.31643	-70.4591	0.57609	68.726	1.38304	0.187699	4.0339	1.82841	CC	TT	6.211	6.371	6.494
13	H	122.428	400.181	597.096	385.209	1.524	Sl	4	3	3	83.8708	156	38.13	37.29	443.122	443.959	23.031	2.321	6.514	3.957	48	1.246	30	33.15	573.18	574.575	28.029	2.956	7.6	4.302	123	1.548	50.0479	0.144099	27.504	-0.598405	-47.3266	-0.205646	86.7722	1.15262	0.411265	5.62882	2.4846	CT	CC	6.927	7.363	7.254
14	H	123.952	315.789	520.871	337.568	1.0668	Md	7	5	3	92.903	229	33.23	34.89	451.132	451.689	25.379	2.619	6.353	3.701	114	1.303	28.78	31.82	522.34	522.692	27.318	2.865	6.846	3.863	153	1.435	32.2498	0.0087611	29.5052	0.553101	-60.1822	-0.954282	86.2274	1.50495	0.356861	5.43546	1.23514	CT	CC	5.327	5.494	5.658
15	H	124.206	341.198	545.372	349.365	1.3208	Sl	4	3	3	81.9353	195	34.23	35.38	452.467	452.954	24.92	2.561	6.464	3.796	96	1.306	28.48	31.5	544.57	545.234	27.649	2.907	7.126	4.012	147	1.481	35.9815	0.088331	16.1211	0.32765	-74.3045	-0.633384	72.8623	1.33224	0.401286	7.4799	0.761282	TT	CT	5.905	6.155	6.244
16	H	132.08	364.791	607.532	377.495	1.3716	Sm	5	2	4	83.2256	162	34.24	35.38	493.851	494.929	26.066	2.706	6.877	3.988	104	1.392	30	33.14	561.79	562.632	27.908	2.94	7.358	4.141	140	1.517	39.2091	0.188882	38.3138	0.0271363	-43.1743	0.109479	79.3145	1.462	0.277255	3.0157	2.26865	CC	CT	7.543	7.789	7.877
17	H	120.904	318.512	544.918	340.29	1.4478	Sm	5	2	3	83.2256	190	34.48	35.5	435.113	435.551	24.72	2.535	6.242	3.669	102	1.272	29.63	32.75	512.76	512.818	27.068	2.834	6.796	3.854	146	1.418	67.7595	0.0838067	27.1068	-0.561132	-10.1366	-0.517329	.	.	.	.	.	CT	CT	6.333	6.555	6.629
18	H	125.476	321.234	604.809	377.042	1.5494	Sm	5	2	3	92.2579	200	36.37	36.43	459.142	460.077	25.579	2.645	6.437	3.741	115	1.319	30.21	33.38	557.76	558.87	28.019	2.954	7.108	3.956	167	1.5	59.576	0.0339411	25.2621	-0.629382	-14.1562	-0.606577	89.0333	0.974754	0.398427	1.76986	2.61889	TT	CC	7.117	7.505	7.449
19	H	122.682	343.013	568.512	352.087	1.0668	Md	7	5	3	83.2256	191	34.99	35.75	444.457	445.101	24.557	2.515	6.403	3.779	90	1.287	29.71	32.84	528.9	529.759	27.291	2.862	7.03	3.987	138	1.453	79.838	0.148544	29.5804	-0.813965	2.14409	-1.20576	90.3121	1.22779	0.470109	1.64358	2.24496	CC	TT	6.466	6.711	6.761
20	H	127.762	360.254	612.523	399.728	1.4732	Sm	5	2	2	103.871	203	37.71	37.09	471.157	472.046	25.305	2.61	6.68	3.912	94	1.343	29.51	32.62	602.47	603.033	28.689	3.039	7.599	4.201	162	1.588	49.615	0.168041	33.5428	0.00227157	-48.3977	-0.100388	84.2877	1.31379	0.374933	5.07233	2.27387	CT	CT	6.674	7.101	7.039
21	H	122.682	311.706	573.503	355.263	1.2446	Sm	5	2	2	91.6127	224	35.28	35.89	444.457	444.911	25.216	2.598	6.284	3.668	113	1.289	28.4	31.42	554.56	555.597	27.99	2.951	7.033	3.909	172	1.49	34.8669	0.113424	36.2038	0.0913533	-49.3581	0.111115	91.3016	1.07801	0.275944	2.25427	1.50906	CC	CT	6.227	6.607	6.568
22	H	122.428	323.956	583.485	370.69	1.4224	Sm	5	2	2	94.1934	222	36.79	36.63	443.122	443.752	24.928	2.562	6.327	3.71	103	1.289	29.36	32.46	561.98	562.907	28.077	2.962	7.149	3.976	167	1.508	15.4596	0.120088	37.328	0.354378	-82.9596	0.595418	46.5145	0.994024	0.21637	3.61199	2.03694	CT	CC	6.299	6.693	6.644
23	H	119.888	335.299	549.002	351.633	0.9144	Sm	5	2	3	92.903	217	35.86	36.18	429.773	429.844	24.055	2.451	6.254	3.711	86	1.255	26.7	29.58	576.41	576.964	28.28	2.988	7.301	4.05	166	1.537	70.4367	0.191455	38.3261	-0.412487	-15.1325	-0.884067	.	.	.	.	.	CC	CC	5.658	6.033	6.011
24	H	118.364	286.751	491.379	298.094	1.3208	Md	7	5	3	80.645	228	31.42	34	421.763	422.67	24.952	2.565	6	3.513	119	1.239	30.03	33.18	444.03	444.478	25.659	2.655	6.159	3.569	132	1.282	41.8894	0.241179	36.5065	-0.0377868	-25.1753	1.2809	95.8394	0.940155	0.593293	3.48933	2.3155	CT	CT	5.28	5.374	5.565
25	H	125.476	397.005	624.319	395.191	1.651	Sl	4	3	3	83.8708	156	38.05	37.25	459.142	459.923	23.975	2.441	6.661	3.996	61	1.292	30.79	34	575.28	576.427	28.081	2.962	7.6	4.294	126	1.55	29.5267	0.173459	25.4576	0.0147413	-69.8558	0.16681	98.1412	0.975434	0.193043	6.00891	2.03613	CT	CT	7.583	8.071	7.93
26	H	118.11	263.612	475.499	291.289	0.9906	Sm	5	2	3	67.0966	213	30.88	33.73	420.428	420.526	25.333	2.613	5.869	3.417	136	1.231	27.63	30.58	472.39	473.365	26.725	2.79	6.224	3.535	166	1.327	44.6418	0.0795085	26.0963	0.236881	-48.4186	0.0837215	90.6549	1.02233	0.265194	0.91952	2.41999	CT	CT	5.325	5.485	5.631
27	H	123.19	344.374	606.624	387.931	1.0414	Md	7	9	3	94.8385	204	38.13	37.29	447.127	448.182	24.667	2.529	6.43	3.792	91	1.292	29.51	32.61	585.04	585.454	28.405	3.003	7.404	4.104	164	1.554	38.3905	0.156561	24.5905	0.179194	-62.5333	0.377716	73.0072	1.22447	0.217251	2.26603	1.7232	CC	CT	6.79	7.26	7.109
28	H	126.238	340.744	613.43	381.125	1.1176	Sm	5	2	3	95.4837	194	36.5	36.49	463.147	464.067	25.369	2.618	6.549	3.824	103	1.33	28.05	31.04	598.36	598.363	28.609	3.029	7.468	4.113	172	1.577	42.2617	0.0557073	33.8416	0.00159671	-34.6697	-0.961923	71.5305	1.52753	0.239514	3.02149	1.583	CC	CC	7.098	7.575	7.439
29	H	120.396	314.882	536.298	339.837	0	Md	7	9	3	82.5805	200	34.61	35.56	432.443	.	.	.	.	.	.	.	.	.	.	.	.	.	.	.	.	.	33.0374	0.182431	25.4311	0.223172	-37.1329	0.754988	69.6781	1.38083	0.0433572	1.7346	1.46022	CC	CC	.	.	.
30	H	122.428	283.122	484.574	311.706	0.9398	Sm	5	2	2	98.7095	231	31.34	33.96	443.122	443.214	25.671	2.656	6.133	3.552	134	1.279	25.65	28.44	534.24	535.533	27.756	2.921	6.737	3.741	183	1.441	58.03	0.112713	38.4303	-0.442422	-34.9025	-0.811788	102.658	1.43003	0.307098	3.44898	1.80028	CT	CC	4.984	5.163	5.316
31	H	133.858	370.236	620.236	377.042	0.6096	Md	7	20	2	99.3546	200	33.62	35.08	503.196	503.611	26.265	2.732	6.968	4.031	105	1.411	26.97	29.87	609.61	610.203	28.806	3.054	7.695	4.255	159	1.602	18.7399	0.119874	29.6798	0.247095	-57.9892	0.971404	89.2229	1.03631	0.400776	4.69262	1.73757	TT	CC	6.75	7.06	7.116
32	H	126.746	300.363	564.428	353.902	0.9144	Sl	4	3	2	97.4192	226	33.82	35.18	465.817	466.083	26.076	2.708	6.382	3.676	134	1.326	25.62	28.41	597.04	597.189	28.571	3.025	7.221	3.924	199	1.552	34.7194	0.0732909	30.5907	0.387244	-77.076	0.427771	63.9458	0.58013	0.278627	-0.805641	2.6378	CT	CT	6.055	6.41	6.415
33	H	123.952	350.272	580.309	379.31	1.905	Sl	4	3	3	92.903	210	37.08	36.78	451.132	451.913	24.687	2.531	6.481	3.823	89	1.299	31.06	34.29	547.5	547.655	27.636	2.906	7.19	4.055	142	1.489	49.2149	0.144673	37.4207	-0.351746	-54.5576	-0.235468	97.0078	0.992057	0.316194	2.59574	2.42467	CT	CC	6.216	6.481	6.551
34	H	124.714	307.169	519.964	347.55	1.4986	Sm	5	2	2	95.4837	215	33.9	35.22	455.137	455.724	25.667	2.656	6.341	3.677	123	1.308	29.18	32.26	530.68	530.998	27.541	2.894	6.854	3.844	163	1.449	36.064	0.0236735	31.1556	0.396484	-66.6201	-0.422892	55.6683	0.858673	0.310576	4.13257	1.66503	CT	CC	5.54	5.757	5.873
35	H	119.38	316.697	549.909	339.383	1.2446	Md	7	5	3	97.4192	216	34.9	35.71	427.103	428.198	24.479	2.505	6.172	3.64	99	1.254	29.34	32.43	516.06	516.145	27.159	2.845	6.808	3.854	149	1.424	41.9961	0.0206832	23.4882	0.219218	-37.5018	0.0408078	57.961	1.03343	0.287503	0.908126	2.024	CC	TT	5.988	6.256	6.311
36	H	122.428	279.492	520.871	331.67	0.9398	Md	7	20	2	89.6772	226	33.19	34.87	443.122	443.482	25.749	2.666	6.115	3.538	137	1.279	28.29	31.29	521.47	522.201	27.531	2.892	6.633	3.702	179	1.418	38.0466	0.0711598	33.875	0.176937	-35.1707	-0.5818	91.5985	1.19077	0.328618	3.04943	1.53432	CC	TT	5.673	5.9	6.001
37	H	122.936	259.982	500.907	316.243	0.7366	Sl	4	3	2	74.1934	213	31.6	34.08	445.792	446.638	26.152	2.717	6.027	3.463	154	1.28	25.62	28.41	541.42	541.469	27.847	2.933	6.63	3.639	203	1.438	51.3587	0.176616	27.0808	-0.574837	-33.5665	-0.589375	.	.	.	.	.	CT	CT	5.646	5.895	5.983
38	H	120.65	278.131	482.759	303.539	1.3208	Sm	5	2	3	78.7095	232	31.17	33.88	433.778	434.562	25.519	2.637	6.043	3.509	133	1.26	28.63	31.66	474.48	474.486	26.568	2.77	6.321	3.605	155	1.339	35.6949	0.118766	32.6245	0.522168	-67.9085	0.879948	54.8555	0.96514	0.280823	1.51118	1.80083	CT	CT	5.092	5.19	5.398
39	H	120.904	303.539	464.61	293.557	1.2446	Md	7	5	2	86.4514	225	30.17	33.39	435.113	436.007	25.074	2.58	6.178	3.613	114	1.269	29.19	32.27	450.78	451.118	25.573	2.644	6.292	3.652	123	1.299	31.8303	0.151429	36.6881	0.832628	-48.9597	0.0161782	.	.	0.35719	.	2.69332	CC	CC	4.693	4.725	4.992
40	H	120.396	317.604	579.855	361.615	0.762	Sm	5	2	2	79.3547	220	36.62	36.55	432.443	432.835	24.63	2.524	6.218	3.658	101	1.267	27.1	30.01	584.75	585.627	28.448	3.009	7.254	3.987	182	1.542	57.261	0.076816	22.5908	-0.108441	-27.8353	-1.69533	67.195	1.24703	0.328093	3.33656	2.18501	CC	TT	6.273	6.771	6.629
41	H	127.254	266.788	440.563	303.539	0.8128	Tr	3	4	.	75.4837	237	29	32.81	468.487	469.046	26.585	2.772	6.217	3.542	161	1.323	24.83	27.55	535.3	535.609	27.767	2.922	6.638	3.664	195	1.433	36.1453	0.145931	41.3637	0.385135	-64.3984	-0.563227	96.1092	1.28442	0.464956	4.6962	0.712773	CC	CT	4.396	4.481	4.719
42	H	123.19	299.456	583.938	369.328	1.016	Sl	4	3	2	98.7095	224	36.41	36.45	447.127	447.519	25.531	2.638	6.245	3.627	124	1.291	26.31	29.16	608.78	609.128	28.717	3.043	7.286	3.937	205	1.569	39.0413	0.174167	23.8734	0.155061	-51.6843	-0.195899	64.851	1.0015	0.320141	2.85196	1.97808	CT	CC	6.384	6.91	6.75
43	H	126.492	306.261	618.421	393.829	1.1684	Sm	5	2	3	88.3869	196	37.59	37.02	464.482	464.957	25.963	2.693	6.403	3.696	129	1.325	29.01	32.08	601.76	601.856	28.635	3.033	7.286	3.96	197	1.563	45.2538	0.132392	24.2137	0.513806	-43.4885	1.49768	102.597	0.977824	0.37425	3.38917	2.02229	CC	TT	7.481	8.053	7.84
44	H	122.174	276.316	536.298	334.846	1.27	Sl	4	3	3	94.1934	217	33.56	35.05	441.787	442.498	25.785	2.671	6.089	3.522	139	1.275	27.13	30.05	544.73	545.85	27.923	2.942	6.758	3.726	193	1.454	47.6004	0.27732	11.1273	-0.287985	-47.4506	-0.852241	107.879	1.45698	0.503769	4.85574	1.12789	CT	CT	6.034	6.302	6.373
45	H	124.206	331.216	593.013	377.949	1.8034	Sl	4	3	3	81.9353	219	36.87	36.67	452.467	452.749	25.113	2.585	6.428	3.761	103	1.309	31.3	34.55	541.65	541.923	27.624	2.904	7.054	3.966	152	1.473	35.864	0.144769	40.6043	0.0687006	-44.7296	-1.02577	91.8772	1.15297	0.2804	1.23704	2.26849	CC	CC	6.53	6.815	6.829
46	H	115.316	269.964	491.379	306.715	1.397	Sl	4	3	3	68.387	204	33.22	34.88	405.743	405.987	24.71	2.534	5.797	3.405	122	1.203	28.92	31.98	474.53	475.298	26.697	2.787	6.276	3.568	162	1.334	65.4423	0.0686017	27.4426	-0.462326	9.48947	-0.628951	97.1778	1.28162	0.422689	3.17875	2.93232	TT	CC	5.704	5.891	5.975
47	H	122.936	303.085	551.27	354.356	1.397	Md	7	20	3	79.9998	199	35.11	35.81	445.792	446.905	25.467	2.63	6.255	3.638	121	1.289	31.52	34.79	503.28	503.355	26.985	2.823	6.65	3.771	152	1.397	43.5464	0.203312	26.942	-0.299223	-39.2835	-0.829817	83.9649	1.11825	0.319143	5.02719	1.97901	CC	CT	6.473	6.694	6.774
48	H	123.19	319.419	536.298	333.938	1.3462	Sl	4	3	3	78.0644	234	33.14	34.85	447.127	447.963	25.186	2.595	6.34	3.704	109	1.297	28.56	31.59	520.5	521.41	27.281	2.861	6.854	3.874	150	1.432	16.4471	0.190246	26.8362	0.39034	-66.0366	0.0858051	84.3685	1.39525	0.215679	0.384448	2.81134	CT	CC	5.493	5.706	5.822
49	H	121.666	328.947	573.049	369.328	1.7018	Md	7	9	4	81.9353	199	36.91	36.69	439.117	439.849	24.663	2.528	6.314	3.716	97	1.279	33.11	36.51	499.95	500.205	26.658	2.782	6.762	3.868	132	1.397	62.0903	0.0781118	31.0595	-0.0519239	-27.3146	-1.69622	92.7261	1.59217	0.471825	4.50371	2.29939	CT	CT	6.631	6.87	6.928
50	H	125.73	277.677	563.067	354.809	1.6002	Sm	5	2	3	78.7095	224	34.24	35.38	460.477	460.657	26.241	2.729	6.224	3.571	148	1.311	30.93	34.15	513.4	513.74	27.379	2.873	6.57	3.679	176	1.404	56.6481	0.255724	36.8533	-0.123179	-28.7962	-0.157105	78.535	1.05352	0.400367	2.30416	2.27416	CT	CT	6.465	6.625	6.77
51	H	116.84	284.483	553.993	348.911	1.651	Sl	4	3	3	76.774	227	36.61	36.55	413.753	413.758	24.646	2.526	5.928	3.483	115	1.223	30.37	33.54	513.65	513.972	27.346	2.869	6.613	3.711	171	1.409	55.0022	0.178025	28.0916	-0.0447232	-37.4745	0.167294	86.4633	1.08897	0.496274	3.14494	2.46913	TT	CC	6.217	6.57	6.51
52	H	114.554	268.149	492.287	308.076	1.1684	Sl	4	3	3	88.3869	197	33.59	35.07	401.738	402.052	24.612	2.522	5.759	3.387	121	1.195	26.53	29.39	514.79	515.162	27.45	2.882	6.52	3.636	184	1.401	54.4352	-0.0884032	25.0496	-0.780241	-14.9003	-0.565339	95.7061	0.909098	0.331296	1.04525	2.28644	CT	CC	5.719	6.037	6.043
53	S	123.19	343.013	620.236	376.588	1.5494	Mta	9	1	3	75.4837	162	32.22	34.39	524.918	525.889	27.201	2.851	7.004	3.978	136	1.446	34.61	38.13	486.67	487.587	26.135	2.715	6.735	3.892	115	1.376	85.914	0.197862	25.3849	-1.24838	14.6758	-1.26513	92.0082	0.71729	0.508786	6.15219	2.04169	TT	CC	8.488	8.297	8.761
54	S	136.144	318.966	620.236	383.394	0.7874	Sm	5	2	2	95.4837	161	27.53	32.09	609.958	610.165	28.764	3.049	7.412	4.032	192	1.583	26.55	29.42	625.72	626.043	28.961	3.074	7.506	4.055	199	1.607	34.2949	0.207463	21.2412	0.187175	-49.6147	-0.070111	67.2723	1.34039	0.404286	-0.217891	1.77135	CC	CT	8.271	8.324	8.638
55	S	120.396	311.706	604.356	372.051	0.7112	Sm	5	2	3	87.7418	188	32.95	34.75	506.576	507.179	27.013	2.827	6.72	3.813	148	1.405	26.49	29.36	609.92	610.221	28.755	3.048	7.368	3.998	197	1.579	71.2684	0.193096	31.5039	-0.722965	-27.5722	-0.288449	96.165	1.00028	0.53892	2.49469	1.8501	CT	.	7.322	7.672	7.682
56	S	118.872	297.187	546.279	327.586	0.8636	Sl	4	3	2	78.7095	205	29.47	33.04	496.571	496.997	26.906	2.813	6.575	3.732	153	1.384	26.13	28.97	550.01	550.825	27.943	2.945	6.919	3.834	180	1.475	67.5371	0.084383	24.4758	-0.696474	-1.52758	-1.99916	100.478	0.963854	0.468834	2.37841	1.71791	TT	CC	6.197	6.354	6.537
57	S	120.396	294.011	602.087	386.116	0.8636	Sl	4	3	3	83.8708	181	34.25	35.39	506.576	507.807	27.194	2.85	6.626	3.74	161	1.401	26.92	29.82	623.82	625.21	28.908	3.067	7.343	3.93	216	1.588	35.8882	0.243014	40.4139	0.571734	-23.3691	-0.270584	77.9184	0.96731	0.212975	-1.75479	1.51487	CC	CT	7.601	8.023	7.973
58	S	121.666	280.399	559.891	324.41	0.6096	Sl	4	3	2	71.6128	193	28.03	32.34	514.913	515.633	27.412	2.877	6.597	3.694	175	1.408	25.36	28.13	557.64	558.678	28.094	2.964	6.863	3.767	196	1.477	51.7048	0.097731	29.7167	-0.0568426	-20.4558	-0.778206	58.9881	1.66201	0.316967	-0.327624	1.74814	CT	CT	6.826	6.949	7.164
59	S	122.428	303.993	586.207	373.412	0.7112	Sl	4	3	1	96.1288	202	32.24	34.4	519.916	520.335	27.353	2.87	6.767	3.809	160	1.428	25.14	27.89	633.54	634.662	29.033	3.083	7.462	3.993	213	1.61	25.5381	0.206079	40.0622	0.683033	-45.4601	-0.714908	86.6282	1.91165	0.246724	4.21235	1.00159	CC	CC	6.737	7.013	7.086
60	S	118.11	291.289	581.216	371.143	1.3716	Sl	4	3	3	85.8063	200	33.8	35.17	491.569	492.387	26.87	2.808	6.51	3.697	155	1.373	28.88	31.94	570.33	571.422	28.263	2.985	7.008	3.84	194	1.504	52.969	0.0603534	33.3424	-0.690924	-23.3782	-0.626304	80.9351	0.660903	0.388829	-1.47021	2.33326	CC	CT	6.939	7.228	7.28
61	S	132.842	339.383	632.94	398.82	0.9906	Sm	5	2	3	92.2579	167	30.31	33.46	588.281	589.143	28.486	3.014	7.399	4.089	169	1.558	28.02	31	624.97	625.132	28.994	3.078	7.622	4.15	185	1.618	60.121	0.158083	31.8961	0.412663	-17.497	-0.41572	86.2125	1.32889	0.337892	1.85098	2.16576	CC	TT	8.114	8.22	8.465
62	S	120.65	319.873	598.004	382.486	1.016	Sl	4	3	2	93.5482	192	33.81	35.17	508.244	508.701	26.97	2.821	6.773	3.85	143	1.41	26.91	29.81	618.61	619.977	28.923	3.069	7.473	4.049	196	1.596	52.3283	0.212879	41.2972	0.137308	-22.1149	-0.485791	65.3935	0.927358	0.30178	2.38645	1.5811	CC	.	7.017	7.329	7.369
63	S	119.888	322.142	563.975	339.383	0.8382	Sm	5	2	2	92.2579	198	30.14	33.37	503.241	504.021	26.843	2.805	6.752	3.848	139	1.401	26.15	28.98	567.11	567.155	28.128	2.968	7.169	3.977	170	1.517	38.5996	0.175293	19.4779	-0.438247	-31.0255	0.211217	65.8549	1.35462	0.331399	0.0470521	2.86906	CT	CT	6.35	6.539	6.697
64	S	125.476	322.142	616.152	377.949	0.9144	Sl	4	3	2	94.1934	164	31.41	33.99	539.925	541.191	27.689	2.912	6.997	3.925	158	1.468	26.31	29.15	621.52	621.84	28.92	3.069	7.501	4.065	195	1.603	47.2753	0.174362	27.3781	0.249561	-28.9095	0.50538	91.9263	.	.	0.394092	.	CC	CT	8.055	8.363	8.421
65	S	121.158	332.577	621.143	387.477	1.397	Sl	4	3	3	79.3547	159	34.06	35.29	511.579	512.221	26.944	2.818	6.861	3.908	136	1.419	29.75	32.88	580.53	581.627	28.38	3	7.314	4.047	170	1.543	40.9432	-0.0183539	31.6556	0.00491163	-42.5946	-0.618412	45.5529	1.42008	0.275602	3.99202	2.05813	CT	CC	8.331	8.652	8.673
66	S	119.634	307.169	617.967	387.931	0.6858	Sl	4	3	2	96.1288	175	34.73	35.62	501.574	502.668	26.965	2.821	6.664	3.784	149	1.395	25.3	28.06	652.42	653.942	29.247	3.11	7.593	4.033	219	1.64	54.3154	0.0718634	26.4778	-0.202639	-18.9686	-0.101106	82.6164	1.10176	0.438134	5.07616	1.16671	CC	CC	7.894	8.441	8.243
67	S	121.158	303.993	608.893	362.523	0.7366	Sm	5	2	2	83.8708	170	31.76	34.16	511.579	512.179	27.188	2.849	6.712	3.792	156	1.412	26.69	29.57	592.65	593.531	28.553	3.022	7.22	3.935	195	1.547	48.8407	0.125504	28.1981	-0.606372	-29.2908	-0.339796	86.5516	1.1054	0.40637	2.4694	2.56113	CT	CT	8.032	8.375	8.384
68	S	120.65	294.918	507.713	323.503	1.0668	Sl	4	3	2	82.5805	194	28.36	32.5	508.244	509.228	27.208	2.851	6.641	3.747	161	1.404	26.75	29.63	534.06	535.052	27.695	2.913	6.806	3.796	174	1.448	50.1452	0.204749	29.4513	0.00470459	-52.5682	-0.322657	103.772	1.32087	0.388421	2.17527	1.91887	CC	CT	5.735	5.791	6.069
69	S	118.872	315.789	561.706	364.338	1.0414	Sm	5	2	2	82.5805	194	32.86	34.71	496.571	497.372	26.742	2.792	6.674	3.808	140	1.387	28.24	31.24	570.52	570.525	28.193	2.976	7.153	3.955	176	1.519	56.8682	0.293083	36.9176	-0.578724	-13.6339	-0.0640347	85.6702	1.11641	.	2.76701	2.79889	CT	CT	6.47	6.654	6.786
70	S	122.174	283.122	570.78	364.791	1.016	Sm	5	2	2	101.29	194	31.55	34.06	518.248	519.412	27.48	2.886	6.636	3.713	175	1.415	26.87	29.76	593.12	593.94	28.526	3.019	7.091	3.833	210	1.534	51.2442	0.174762	22.6095	0.157128	-18.1563	-0.240253	76.0736	1.12313	0.488455	0.644516	2.34157	TT	CC	6.893	7.072	7.245
71	S	118.11	257.26	520.417	335.753	1.016	Tr	3	4	.	89.6772	247	30.54	33.57	491.569	492.391	27.137	2.842	6.307	3.543	181	1.356	25.45	28.22	572.96	573.417	28.24	2.982	6.801	3.67	220	1.484	75.4834	0.22307	30.8248	-0.576833	13.757	-1.70957	110.18	1.20128	0.611871	1.33554	2.8799	TT	CC	5.474	5.639	5.828
72	S	113.538	232.759	522.686	324.41	1.4224	Sm	5	2	3	77.4192	250	31.36	33.97	461.555	462.106	26.759	2.794	5.958	3.367	185	1.29	29.59	32.71	489.94	490.666	27.232	2.855	6.136	3.417	200	1.336	67.1728	0.11335	27.3691	-0.734407	28.8862	-1.66037	101.402	1.18887	0.417166	1.12372	2.0547	CT	CC	5.84	5.908	6.129
73	S	104.648	178.766	478.221	313.067	0.8382	Sl	4	3	1	97.4192	251	33.96	35.25	403.194	403.981	26.216	2.725	5.209	2.972	202	1.15	24.47	27.17	555.13	556.124	27.824	2.93	6.123	3.179	278	1.383	57.4522	0.14686	27.4087	-0.229389	-19.2051	-1.00237	111.138	1.12334	0.319849	2.73931	2.18647	CC	TT	5.354	5.718	5.701
74	S	122.936	264.519	595.281	368.421	0.635	Sm	5	2	2	93.5482	229	31.57	34.07	523.251	523.645	27.599	2.901	6.55	3.633	191	1.412	25.68	28.47	617.53	618.04	28.695	3.04	7.109	3.766	234	1.556	45.4562	-0.0671082	28.8142	0.283344	-23.1471	-0.528989	95.3985	1.3866	0.241869	2.59429	1.88761	CC	CC	6.758	6.97	7.118
75	S	108.966	195.554	573.049	347.55	1.1684	Sl	4	3	2	81.2902	227	35.37	35.94	431.541	432.541	26.559	2.769	5.513	3.117	202	1.212	27.78	30.74	553.09	554.072	27.897	2.939	6.243	3.287	262	1.398	63.1734	0.150203	28.6783	-0.167354	0.561533	0.00493795	87.2694	.	0.432916	.	2.8161	CC	CT	7.096	7.65	7.45
76	S	116.332	198.73	504.991	304.9	1.8288	Sl	4	3	4	64.516	242	28.42	32.53	479.897	480.173	27.173	2.847	5.833	3.214	224	1.292	31.17	34.41	435.84	436.346	26.575	2.771	5.561	3.142	201	1.222	89.3377	0.0986133	21.424	-1.22617	3.8326	-1.91262	107.549	1.19572	0.445456	1.08924	2.89717	TT	CC	6.074	5.907	6.323
77	S	110.236	165.608	386.116	255.445	1.1938	Sl	4	3	1	78.7095	285	26.35	31.51	439.878	440.16	26.762	2.795	5.335	2.954	235	1.196	26.28	29.12	441.06	441.825	26.806	2.8	5.345	2.956	236	1.198	76.4386	0.140621	22.8995	-0.66	6.14173	-0.880321	133.456	0.897062	0.592598	0.503236	3.25024	TT	CC	4.001	4.003	4.314
78	S	119.634	219.147	583.938	367.06	0.9398	Sl	4	3	2	97.4192	238	32.8	34.68	501.574	501.968	27.41	2.877	6.112	3.362	217	1.344	26	28.82	610.39	610.586	28.391	3.002	6.745	3.494	266	1.505	64.8574	0.0699838	40.7776	0.0011286	-7.66663	-0.263836	98.9106	1.12874	0.379294	-1.3048	2.31796	TT	CC	6.746	7.075	7.132
79	S	121.666	279.038	614.338	391.107	1.0414	Md	7	20	2	95.4837	213	34.19	35.36	514.913	515.605	27.418	2.878	6.589	3.688	176	1.408	29.53	32.63	589.42	589.749	28.454	3.01	7.042	3.807	211	1.525	68.9895	0.25506	42.5413	-0.50123	2.10049	-1.47024	94.4926	0.921286	0.50732	-0.267875	2.25439	CC	TT	7.324	7.586	7.68
80	S	118.364	210.073	530.399	329.401	1.0668	Sm	5	2	2	105.161	247	29.84	33.23	493.237	493.962	27.34	2.868	5.998	3.298	221	1.323	26.15	28.99	552.37	553.238	27.944	2.945	6.349	3.376	249	1.412	58.4318	0.186166	34.3679	-0.322457	-26.0422	-0.727009	88.7592	1.04526	0.430049	3.52769	1.93293	TT	CC	5.988	6.125	6.329
81	S	117.094	241.379	507.713	316.697	1.1176	Md	7	5	3	67.0966	239	29.19	32.91	484.899	485.255	27.091	2.837	6.161	3.452	190	1.334	30.35	33.53	466.39	466.497	26.753	2.794	6.044	3.419	180	1.304	60.5379	-0.0165145	20.9191	-0.708715	-5.05873	-1.34559	84.9259	0.763723	0.490625	0.253732	2.36792	CC	CT	5.748	5.709	6.022
82	S	115.57	265.426	569.873	364.791	1.0414	Sm	5	2	3	87.7418	245	34.26	35.39	474.895	476.043	26.771	2.796	6.252	3.549	166	1.333	27.9	30.88	576.63	577.849	28.329	2.994	6.88	3.719	216	1.496	92.6311	0.0646104	18.6792	-1.37388	16.8231	-0.679963	120.332	0.973318	0.491481	1.49484	2.82133	CT	CT	6.176	6.468	6.534
83	S	107.442	216.425	523.14	335.299	1.27	Sl	4	3	2	79.3547	243	34.87	35.69	421.536	422.173	26.148	2.717	5.592	3.207	177	1.211	28.14	31.14	529.23	530.057	27.742	2.919	6.259	3.385	233	1.383	63.7729	0.170795	20.9054	-0.867366	-5.54508	-1.3435	116.302	0.966018	0.59678	2.941	3.59973	TT	CC	5.948	6.299	6.271
84	S	113.792	231.851	529.492	339.383	1.143	Md	7	9	2	87.7418	252	32.64	34.6	463.223	464.177	26.819	2.802	5.964	3.365	187	1.292	29.52	32.63	513.18	513.484	27.531	2.892	6.271	3.449	212	1.372	68.2782	-0.0483246	24.371	-0.800761	7.62636	-1.83881	95.2339	1.02208	0.422003	3.9803	2.93067	CT	CC	5.871	5.988	6.169
85	S	121.92	295.372	616.606	388.385	0.8382	Sl	4	3	1	92.903	213	33.83	35.18	516.581	517.655	27.376	2.873	6.698	3.766	165	1.419	26.24	29.08	638.05	639.304	29.047	3.085	7.434	3.955	221	1.61	37.5794	-0.0721484	15.487	0.297243	-32.4662	-0.540055	103.909	1.71584	0.166726	1.87586	2.19623	CC	CC	7.107	7.465	7.473
86	S	117.348	279.038	586.207	365.699	0.8382	Md	7	9	2	96.774	234	33.61	35.07	486.567	486.851	26.844	2.805	6.407	3.634	161	1.36	27.99	30.98	576.53	577.934	28.353	2.997	6.969	3.788	206	1.505	7.63867	0.130067	16.6168	0.724135	-56.4672	-0.0299623	77.6235	1.99272	0.20177	-0.514021	2.1778	CC	CC	6.527	6.74	6.851
87	S	113.538	266.334	540.835	335.753	1.27	Sm	5	2	2	79.9998	215	32.41	34.49	461.555	462.637	26.463	2.757	6.17	3.525	158	1.31	28.93	31.99	517.26	518.16	27.526	2.892	6.526	3.632	187	1.404	45.3391	0.0351042	25.7401	-0.204281	-16.7637	-0.914907	89.8582	1.75659	0.193638	0.622539	2.89274	CT	CC	6.315	6.478	6.624
88	S	116.078	320.327	615.699	379.31	0.9906	Md	7	20	3	76.774	201	35.39	35.95	478.23	479.451	26.21	2.725	6.57	3.784	127	1.354	30.32	33.5	559.35	560.008	28.029	2.956	7.112	3.956	168	1.503	33.2334	0.0823439	23.4959	0.0547254	-5.80304	0.144384	79.3853	1.4896	0.401053	2.68346	2.13114	.	CC	7.304	7.633	7.639
89	S	117.602	271.779	609.347	381.579	1.143	Sm	5	2	2	98.0643	201	34.97	35.74	488.234	489.165	26.976	2.822	6.376	3.604	168	1.359	28	30.99	599.83	600.273	28.553	3.022	7.056	3.783	221	1.536	25.5591	0.186828	38.9954	0.426068	-78.9504	1.00718	71.8683	1.99575	0.339943	6.71037	1.206	CT	CC	7.57	7.979	7.898
90	S	114.3	269.964	588.929	365.699	0.8128	Md	7	9	2	101.29	221	34.86	35.69	466.557	466.64	26.479	2.759	6.222	3.552	157	1.321	27.57	30.52	583.26	583.699	28.374	2.999	6.947	3.752	215	1.509	40.5185	0.191942	17.814	-0.452209	-38.2144	-0.151177	103.766	1.2863	0.315692	3.17893	1.3469	CC	CC	6.828	7.229	7.176
91	S	113.792	265.426	544.465	350.272	0.9398	Sm	5	2	3	78.0644	242	33.65	35.09	463.223	463.529	26.466	2.757	6.173	3.525	159	1.313	27.79	30.76	556.95	558.167	28.1	2.965	6.763	3.691	207	1.465	28.2915	0.227439	26.5357	-0.478148	-54.0789	0.0940794	80.2225	1.26442	0.467672	5.10648	1.81898	CT	CC	5.87	6.128	6.217
92	S	116.332	266.788	617.967	376.588	0.508	Sm	5	2	2	96.774	210	35.03	35.77	479.897	480.294	26.82	2.802	6.291	3.565	167	1.342	25.02	27.76	640.15	641.031	28.909	3.068	7.255	3.804	242	1.591	41.7944	0.135438	38.4479	0.117013	-59.3204	-0.817167	58.5486	0.909475	0.3646	3.03681	1.20297	CT	CC	7.42	8.026	7.806
93	S	114.554	259.074	575.771	367.514	0.8382	Sm	5	2	2	99.3546	241	34.92	35.72	468.225	468.81	26.659	2.782	6.168	3.506	167	1.318	26.22	29.06	607.54	608.369	28.599	3.028	7.016	3.724	234	1.537	24.727	0.148536	30.9626	0.223533	-32.996	-0.180339	85.6284	1.41382	0.341709	4.8495	1.26494	CT	CC	6.341	6.694	6.677
94	S	119.38	352.995	632.033	384.301	1.0922	Sl	4	3	3	79.9998	189	34.49	35.51	499.906	500.401	26.39	2.747	6.875	3.961	115	1.405	28.22	31.22	600.33	601.534	28.687	3.039	7.549	4.168	166	1.582	47.9381	0.325036	41.3565	-0.28128	-28.7273	0.327211	99.4444	1.25139	0.408922	1.68181	2.71254	CT	CC	7.418	7.771	7.768
95	S	118.364	293.103	612.523	399.274	0.5588	Sm	5	2	3	99.9998	212	36.29	36.39	493.237	493.379	26.853	2.806	6.53	3.708	154	1.377	25.48	28.26	666.3	667.29	29.271	3.113	7.579	3.977	234	1.649	56.1516	0.162845	40.7546	0.171457	-7.04869	-0.745116	102.413	1.56955	0.476266	5.70987	1.48012	CC	CC	7.018	7.535	7.393
96	S	118.364	267.695	599.819	385.662	0.8128	Sl	4	3	3	85.1611	219	35.04	35.77	493.237	494.468	27.121	2.84	6.384	3.595	174	1.365	26.59	29.46	628.43	628.533	28.786	3.052	7.192	3.796	236	1.574	52.4529	0.181965	32.6443	-0.174211	-27.1667	-0.25476	76.9014	1.28846	.	2.04099	2.94447	CT	.	6.957	7.377	7.328
97	S	121.666	282.214	565.336	356.624	0.7112	Sl	4	3	1	108.387	221	31	33.79	514.913	516.12	27.428	2.879	6.61	3.703	174	1.409	23.98	26.64	627.31	627.397	28.841	3.059	7.282	3.873	225	1.584	29.7068	-0.0254626	26.0181	0.606934	-46.5243	0.608127	72.709	1.65061	0.295574	6.19228	1.8713	TT	CC	6.236	6.51	6.609
98	S	121.158	337.568	674.229	428.312	1.3208	Sl	4	3	2	96.774	168	37.83	37.14	511.579	511.604	26.863	2.808	6.884	3.928	132	1.421	29.01	32.08	652.69	652.745	29.322	3.12	7.776	4.182	198	1.66	48.4359	0.204351	24.5226	-0.199032	-40.2645	-0.563243	69.4674	0.662765	0.461851	3.26145	2.29471	TT	CC	8.909	9.601	9.278
99	S	143.51	309.437	586.661	373.866	0.4318	Sl	4	3	1	101.935	228	23.63	30.18	658.314	658.429	29.256	3.112	7.636	4.052	219	1.65	23.44	26.06	661.42	662.66	29.33	3.121	7.658	4.056	221	1.654	48.9433	0.168836	18.8242	-0.663495	-48.5622	-0.484833	64.219	0.657684	0.427819	2.73977	2.62842	CT	CC	6.191	6.196	6.575
100	S	115.316	302.178	534.936	338.475	0.635	Sl	4	3	1	106.451	241	31.93	34.25	473.227	473.751	26.273	2.733	6.443	3.7	137	1.341	23.4	26.01	609.79	610.792	28.763	3.049	7.311	3.951	204	1.572	52.8022	0.210266	31.8543	-0.559286	-56.8069	-0.576412	92.4819	1.24001	0.456357	-0.315611	2.55816	TT	CC	5.379	5.65	5.743
101	S	116.332	229.583	517.241	334.392	0.3556	Sm	5	2	2	89.0321	240	31.14	33.86	479.897	480.074	27.065	2.833	6.051	3.384	197	1.318	24.01	26.67	593.99	594.71	28.353	2.997	6.731	3.54	251	1.491	42.29	0.0566271	22.3986	-0.191325	-22.4391	-1.97432	56.9638	1.58934	0.397437	-1.60904	2.59747	CT	CT	5.667	5.929	6.033
102	S	121.158	320.327	623.866	403.358	0.9144	Sl	4	3	3	87.7418	197	35.52	36.01	511.579	512.794	27.087	2.836	6.8	3.859	145	1.416	27.24	30.16	644.16	644.551	29.175	3.101	7.623	4.088	206	1.636	52.3666	0.119265	40.2612	0.178067	-34.4241	-0.632714	77.1684	1.25225	0.365468	4.8061	2.08589	TT	CC	7.318	7.742	7.686
103	S	117.348	301.724	533.575	329.401	1.016	Md	7	9	3	91.6127	222	30.26	33.43	486.567	487.617	26.657	2.781	6.533	3.729	145	1.365	28.47	31.49	515.24	515.3	27.253	2.857	6.722	3.79	159	1.419	69.4532	0.170094	34.6584	-0.354389	3.12559	-0.293839	90.6115	1.14562	0.462709	0.990056	1.79584	CT	TT	5.761	5.834	6.085
104	S	118.618	308.984	600.272	389.746	0.8382	Sl	4	3	2	109.032	206	35.31	35.91	494.904	495.725	26.773	2.796	6.627	3.777	144	1.383	25.18	27.93	657.02	657.47	29.255	3.111	7.627	4.048	219	1.648	57.5907	0.285227	37.6168	-0.0887481	-50.1793	-0.551166	66.3893	0.887601	0.469241	2.81335	1.61918	CT	CC	6.815	7.271	7.17
105	S	117.348	300.363	620.236	403.358	1.0668	Md	7	9	2	83.8708	209	37.09	36.78	486.567	487.632	26.673	2.783	6.526	3.723	146	1.365	30.67	33.87	589.26	590.035	28.5	3.016	7.177	3.912	196	1.539	54.209	0.274586	33.3159	-0.410071	-21.4608	-0.247511	117.343	1.20323	0.499334	3.03681	2.49423	CC	CT	7.324	7.72	7.674
106	S	119.126	282.668	586.207	375.227	0.889	Sl	4	3	2	101.29	211	33.76	35.15	498.239	499.302	27.1	2.838	6.506	3.673	165	1.381	25.66	28.45	627.9	628.081	28.852	3.06	7.289	3.876	225	1.585	56.0343	0.105275	27.104	-0.0802103	-15.0171	-1.04244	113.453	1.59187	0.412697	5.87559	1.46216	CT	CT	6.765	7.134	7.122
107	S	112.268	298.548	569.873	351.633	1.1938	Sl	4	3	3	83.8708	232	34.4	35.46	453.218	453.328	25.721	2.663	6.284	3.639	128	1.303	27.8	30.77	558.8	559.354	28.065	2.96	6.98	3.856	183	1.49	50.5391	0.251424	38.5124	-0.273176	-21.6934	-0.794886	78.1261	1.21858	0.412009	-0.498447	1.98914	CC	CC	6.152	6.456	6.495
108	S	119.38	317.151	654.719	415.154	1.397	Sl	4	3	3	103.871	187	37.34	36.9	499.906	500.922	26.823	2.803	6.704	3.821	141	1.393	28.64	31.67	639.18	639.602	29.111	3.093	7.575	4.066	206	1.627	67.732	0.144581	38.1072	0.198197	10.2344	-1.47153	127.784	1.96796	0.371785	1.23248	2.77931	CT	CC	8.186	8.804	8.562
109	S	112.268	242.287	533.575	326.679	0.5588	Md	7	9	3	76.1289	226	32.09	34.33	453.218	454.389	26.55	2.768	5.968	3.397	173	1.282	27.32	30.25	529.63	530.714	27.766	2.922	6.444	3.53	212	1.406	48.353	0.135172	19.5592	-0.555841	-29.7294	-0.0677877	75.3614	0.709587	0.331857	3.35795	0.8303	TT	CC	6.181	6.375	6.499
110	S	116.332	269.964	545.372	348.911	1.27	Sl	4	3	2	89.6772	220	32.48	34.52	479.897	480.84	26.822	2.802	6.311	3.579	165	1.343	27.71	30.67	556.22	557.15	28.077	2.962	6.787	3.713	203	1.468	63.7457	0.216681	31.771	0.0135385	-25.9247	-0.285365	.	.	0.391332	2.72333	.	CC	TT	6.201	6.384	6.513
111	S	118.872	269.51	549.002	349.365	1.4732	Sm	5	2	3	91.6127	227	31.48	34.03	496.571	497.389	27.148	2.844	6.415	3.61	174	1.372	29.36	32.45	530.48	531.233	27.711	2.915	6.627	3.67	191	1.427	75.3235	0.025792	26.1499	-0.351904	4.51718	-1.4492	114.178	1.26924	0.438257	4.65418	1.98285	CT	CC	6.214	6.293	6.517
112	S	116.078	244.102	534.029	352.995	1.6256	Sm	5	2	3	76.1289	228	32.96	34.75	478.23	478.234	26.941	2.818	6.136	3.454	184	1.326	31.19	34.43	506.56	507.206	27.43	2.88	6.315	3.503	199	1.371	61.2019	0.204905	32.2189	-0.696098	-5.2581	-0.644083	70.4613	0.960078	0.428812	1.86245	1.52778	TT	CC	6.199	6.277	6.507
113	S	112.776	240.018	533.575	332.123	0.8636	Sm	5	2	3	87.7418	227	32.39	34.47	456.553	456.903	26.59	2.773	5.973	3.393	176	1.287	26.43	29.29	551.91	552.558	27.998	2.952	6.56	3.548	224	1.438	75.8683	0.215178	21.6906	-0.0976133	-9.23947	-1.18316	94.044	1.01717	0.53048	3.83579	1.88314	TT	CC	6.135	6.359	6.46
114	S	111.76	235.935	577.132	363.43	1.0414	Md	7	9	3	87.7418	231	35.69	36.1	449.883	450.526	26.515	2.763	5.904	3.36	176	1.273	29.51	32.62	548.86	549.712	27.971	2.948	6.514	3.522	226	1.43	71.4036	0.0853995	33.6559	-0.663709	-21.8867	-0.512481	53.2977	0.905933	0.325577	3.1676	2.21982	TT	CC	6.801	7.19	7.145
115	S	118.618	253.63	581.216	383.394	1.6002	Md	7	9	3	75.4837	224	34.72	35.62	494.904	494.938	27.172	2.847	6.302	3.531	185	1.359	33.34	36.76	517.05	518.202	27.579	2.899	6.444	3.569	197	1.395	76.8857	0.14549	42.1227	-0.457988	2.64358	-0.124223	87.0925	1.62653	0.480386	1.85018	2.38995	TT	CC	6.986	7.044	7.278
116	S	117.094	255.445	598.004	397.459	1.0668	Sm	5	2	3	94.8385	221	36.65	36.56	484.899	485.786	27.033	2.829	6.254	3.522	179	1.344	28.17	31.17	620.56	621.032	28.677	3.038	7.064	3.719	242	1.553	79.9808	0.229569	32.73	-1.2368	8.22636	-1.1878	104.528	1.18588	0.49652	1.57633	2.117	CT	CC	7	7.451	7.375
117	S	115.316	244.555	596.642	386.116	1.0668	Sm	5	2	3	80.645	221	36.33	36.41	473.227	473.316	26.854	2.806	6.108	3.447	181	1.318	28.91	31.97	591.97	592.18	28.377	3	6.824	3.624	238	1.502	45.0968	0.105651	25.8223	0.0819392	-42.3834	0.345732	106.07	0.949329	0.415145	2.363	2.51767	TT	CC	7.13	7.584	7.498
118	S	118.11	258.167	609.8	380.218	1.1684	Md	7	5	3	77.4192	206	34.64	35.58	491.569	492.017	27.11	2.839	6.312	3.547	180	1.357	31.13	34.37	547.72	548.636	27.972	2.948	6.659	3.64	208	1.446	77.2736	0.0574183	30.62	-1.13359	10.544	-1.97869	87.5979	1.03518	0.348461	-0.715475	2.31989	CT	CC	7.729	7.986	8.053
119	S	113.792	249.093	527.223	297.641	1.2446	Sm	5	2	3	81.2902	222	28.79	32.71	463.223	463.379	26.626	2.778	6.073	3.45	172	1.304	27.98	30.96	476.17	476.373	26.88	2.81	6.156	3.475	179	1.325	87.1904	0.27341	34.3095	-1.27892	4.77602	-1.59567	121.268	0.842608	0.532094	0.251037	2.60777	CT	CT	6.221	6.261	6.515
120	S	121.92	269.51	568.512	351.633	1.8796	Md	7	9	4	70.9676	208	30.44	33.52	516.581	517.225	27.489	2.887	6.541	3.646	184	1.405	34.34	37.84	454.13	454.676	26.211	2.725	6.137	3.523	151	1.298	64.522	0.156535	23.0085	-0.654305	-7.45985	-0.876272	111.499	0.879618	0.438244	-0.118015	2.73219	CT	CC	7.157	6.903	7.414
121	S	117.094	250.907	593.466	361.162	1.9812	Sl	4	3	3	79.9998	185	33.3	34.92	484.899	484.953	27.017	2.827	6.222	3.5	182	1.341	31.93	35.24	506.78	507.879	27.433	2.88	6.362	3.538	194	1.376	85.2961	0.143703	33.1247	-1.40025	3.4815	-1.01697	125.717	1.09753	0.456912	-0.0254577	2.72929	CC	CT	8.235	8.301	8.496
122	S	115.062	235.481	613.884	387.931	1.016	Sm	5	2	3	85.8063	223	36.6	36.54	471.56	472.087	26.914	2.814	6.039	3.399	188	1.309	28.36	31.37	603.45	603.667	28.433	3.007	6.825	3.585	250	1.51	24.8926	0.266386	32.5581	-0.177954	-64.9247	-0.0633762	65.9025	0.543727	0.176958	-0.557299	1.99806	CC	CT	7.422	7.974	7.796
123	S	121.158	260.889	576.225	372.958	1.0414	Md	7	20	2	97.4192	242	32.72	34.64	511.579	511.983	27.431	2.88	6.454	3.596	188	1.391	29.04	32.11	570.45	570.811	28.214	2.979	6.81	3.686	216	1.483	47.7346	0.234716	31.1929	-0.12757	-16.5151	-0.393463	.	.	.	.	.	CC	CT	6.394	6.534	6.719
124	S	120.142	255.898	578.947	368.875	0.889	Sl	4	3	2	89.0321	232	32.76	34.66	504.909	505.858	27.375	2.873	6.382	3.56	189	1.377	26.36	29.21	607.31	607.691	28.564	3.024	6.991	3.706	236	1.534	48.3306	0.15842	22.518	-0.190954	-20.5393	-0.766643	94.2848	1.36099	0.402915	2.21616	1.69656	CT	CC	6.539	6.801	6.891
125	S	123.444	291.742	571.688	363.43	1.0668	Md	7	20	3	80.645	240	30.9	33.74	526.586	526.812	27.539	2.893	6.738	3.768	172	1.435	30.11	33.26	539.25	540.468	27.806	2.927	6.82	3.791	179	1.455	59.0008	0.252253	28.3147	-0.545804	-13.4665	-0.517966	81.1379	0.775868	0.452279	0.528489	2.27875	CT	CC	6.169	6.237	6.502
126	S	120.65	289.474	619.328	377.495	1.0414	Sl	4	3	3	86.4514	221	33.35	34.94	508.244	509.198	27.245	2.856	6.61	3.723	165	1.402	27.41	30.35	603.24	604.176	28.658	3.036	7.192	3.879	210	1.554	55.7713	0.159982	28.8411	-0.346971	-21.9476	-0.496705	.	.	.	.	.	CC	CT	7.132	7.441	7.485
127	S	117.348	210.526	514.519	328.947	0.9398	Sl	4	3	3	95.4837	248	30.22	33.41	486.567	487.024	27.243	2.856	5.96	3.291	217	1.313	25.38	28.16	564.02	565.165	28.054	2.959	6.42	3.392	254	1.429	27.8496	0.189306	46.0247	0.284475	-82.2336	1.6434	44.4842	1.46158	0.257457	1.49933	1.33025	CC	.	5.727	5.883	6.057
128	S	117.348	329.401	611.162	397.005	0.5588	Sl	4	3	2	99.3546	232	36.5	36.49	486.567	487.706	26.328	2.74	6.673	3.839	125	1.372	24.66	27.38	676.07	676.192	29.528	3.146	7.863	4.174	213	1.69	45.4088	0.252931	44.7414	0.166964	-63.5009	0.714941	61.4508	0.796899	0.372941	0.956707	2.15883	CT	CC	6.329	6.786	6.72
129	S	135.89	280.853	632.033	408.348	0.9906	Sl	4	3	2	107.097	198	29.94	33.27	608.29	608.653	28.662	3.036	7.164	3.842	218	1.555	26.38	29.24	665.29	666.073	29.181	3.102	7.492	3.91	242	1.638	26.2113	0.111903	29.74	0.526841	-69.8048	0.54953	78.7278	1.60108	0.14734	3.97959	1.30504	CT	CT	7.751	7.923	8.156
130	S	116.586	196.461	495.917	309.437	0.4318	Sl	4	3	2	100.645	242	28.73	32.68	481.564	481.935	27.201	2.851	5.826	3.203	227	1.292	22.28	24.8	584.82	585.911	28.126	2.968	6.432	3.325	275	1.445	46.5253	0.164277	34.7824	0.117759	-37.8285	0.243448	108.398	1.14953	0.373218	2.61709	2.50509	CT	CC	5.574	5.777	5.925
131	S	118.618	248.185	552.632	364.338	0.7874	Sm	5	2	1	104.516	249	32.96	34.76	494.904	495.79	27.248	2.856	6.27	3.504	190	1.355	25.57	28.35	613.25	614.57	28.62	3.031	6.975	3.67	245	1.536	42.3925	0.204084	17.5839	0.10211	-38.2027	-0.0116244	67.6383	1.01218	0.414924	3.3059	2.31116	TT	CC	5.91	6.194	6.286
132	S	125.476	270.871	666.062	398.367	1.27	Sl	4	3	2	90.9676	180	33.29	34.92	539.925	540.018	27.814	2.928	6.691	3.692	194	1.443	28.59	31.62	615.18	615.218	28.68	3.038	7.137	3.798	228	1.558	41.2271	0.120065	33.0437	0.0734684	-28.3007	-0.374715	66.7419	1.31472	0.388442	1.57813	1.92511	TT	CC	9.223	9.582	9.587
133	S	113.792	248.185	549.909	345.735	0.2286	Tr	3	4	.	103.871	253	33.23	34.89	463.223	463.713	26.655	2.781	6.068	3.445	173	1.303	21	23.41	658.92	659.256	28.903	3.067	7.228	3.717	263	1.601	45.1918	0.0960353	29.2041	0.00105819	-22.3785	0.0155612	61.4395	1.93404	0.30815	0.886938	2.27206	CC	CC	5.748	6.189	6.141
134	S	123.698	216.425	553.085	360.254	0.8636	Md	7	9	2	87.0966	255	30.5	33.55	528.253	528.441	27.7	2.914	6.251	3.384	232	1.382	28.66	31.7	557.77	558.553	28.007	2.953	6.427	3.421	246	1.426	57.2733	0.224121	28.7246	-0.748215	-38.5458	0.0342338	107.205	1.21426	0.50412	2.7876	2.59128	CT	CC	6.161	6.226	6.506
135	S	118.11	248.185	576.679	367.967	0.9144	Sl	4	3	2	109.677	243	33.51	35.02	491.569	492.05	27.171	2.847	6.248	3.498	188	1.35	25.07	27.81	626.62	626.99	28.682	3.039	7.048	3.684	250	1.555	19.8275	0.232311	10.0075	0.635257	-25.8181	0.139103	72.5235	1.54667	0.464597	5.41187	1.09008	CC	CT	6.355	6.647	6.709
136	S	117.348	204.174	611.615	382.486	0.8128	Sl	4	3	2	97.4192	225	35.16	35.83	486.567	487.469	27.279	2.86	5.915	3.255	223	1.307	25.7	28.5	637.98	638.981	28.483	3.013	6.787	3.424	290	1.527	51.5692	0.148148	23.0545	-0.251593	-37.4388	0.0291524	100.988	1.3653	0.57406	2.03759	1.86716	CT	CT	7.482	8.026	7.885
137	S	114.3	225.045	578.947	377.949	1.143	Sl	4	3	2	86.4514	245	35.99	36.24	466.557	466.841	26.883	2.81	5.937	3.337	194	1.293	27.9	30.88	596.07	597.433	28.376	3	6.712	3.515	256	1.49	52.6647	0.238559	30.4318	-0.586596	-42.7131	-0.967483	70.8993	1.19365	0.393798	0.387082	1.70097	CT	CT	6.552	6.962	6.922
138	S	110.998	189.655	501.815	310.799	0.889	Sl	4	3	2	90.3224	230	31.15	33.87	444.881	444.965	26.738	2.792	5.55	3.107	214	1.228	25.14	27.89	541.06	542.216	27.79	2.925	6.129	3.236	262	1.375	66.015	0.1898	29.2197	-0.673416	-2.31248	-1.26743	118.878	1.53797	0.302661	1.82948	1.95966	CT	CC	5.946	6.213	6.3
139	S	109.728	202.359	479.583	303.539	1.016	Tr	3	4	.	79.9998	235	31	33.79	436.543	436.993	26.556	2.769	5.591	3.163	198	1.226	25.47	28.25	525.06	525.727	27.671	2.91	6.131	3.296	243	1.364	51.6697	0.146155	-1.34831	-0.977052	-6.74682	-1.33536	95.1289	1.67947	0.391791	0.363429	2.24795	CC	.	5.499	5.695	5.812
140	S	118.618	275.862	576.225	364.791	0.762	Sl	4	3	3	103.226	210	33.01	34.78	494.904	495.394	27.053	2.832	6.442	3.636	168	1.372	24.73	27.44	627.37	628.145	28.844	3.059	7.243	3.839	230	1.58	56.8189	0.107119	39.4243	-0.429546	-18.4903	-0.509379	108.237	1.38762	0.456911	-0.629898	2.52852	TT	CC	6.673	6.995	7.031
141	S	117.094	219.601	558.53	333.031	0.1016	Tr	3	4	.	96.1288	246	30.7	33.65	484.899	484.943	27.172	2.847	6.012	3.339	208	1.318	20.68	23.07	645.28	645.904	28.626	3.032	6.944	3.53	280	1.554	40.0651	0.187154	28.7968	0.057468	-54.7829	0.329571	97.156	0.914621	0.411939	2.08591	1.21318	CT	TT	6.181	6.564	6.562
142	S	119.634	281.307	598.911	392.468	1.016	Sl	4	3	2	102.58	219	35.14	35.83	501.574	501.655	27.123	2.841	6.516	3.674	167	1.387	26.5	29.36	639.92	640.205	28.959	3.074	7.349	3.884	231	1.602	30.7731	0.00670671	28.3616	-0.25521	-50.7135	-0.522014	67.4695	1.39343	0.248625	-0.276086	2.24267	TT	CC	6.817	7.228	7.18
143	S	116.078	229.583	527.677	317.604	0.508	Tr	3	4	.	81.9353	241	29.69	33.15	478.23	479.404	27.095	2.837	6.044	3.381	197	1.315	23.24	25.84	581.52	582.77	28.278	2.987	6.661	3.526	246	1.473	40.496	0.284961	38.4014	0.0103749	-36.4645	-0.323661	61.9023	1.34675	0.399433	2.36277	1.42949	CC	TT	5.866	6.084	6.193
144	S	103.632	204.174	453.721	279.946	1.3208	Sl	4	3	2	89.0321	230	31.32	33.95	396.525	396.69	25.734	2.664	5.344	3.094	173	1.16	26.65	29.53	471.32	471.911	27.07	2.834	5.821	3.232	215	1.283	39.2188	0.122885	9.30133	-1.04256	-2.36212	-1.15834	94.8635	0.45181	0.464399	3.2169	1.90775	CC	CT	5.263	5.439	5.541
145	S	113.792	268.603	559.891	350.272	0.8382	Tr	3	4	.	82.5805	238	33.65	35.09	463.223	464.193	26.47	2.758	6.194	3.539	157	1.314	25.38	28.15	595.52	596.728	28.534	3.02	7.012	3.761	222	1.526	19.7873	0.0651197	33.4236	-0.483957	-61.6413	-0.813762	90.9272	1.05825	0.332615	0.967197	2.30009	CC	.	6.062	6.422	6.425
146	S	117.602	289.02	607.078	377.949	1.7272	Md	7	5	3	77.4192	201	34.64	35.58	488.234	489.178	26.824	2.803	6.476	3.68	155	1.366	33.7	37.15	503.24	503.266	27.097	2.837	6.573	3.712	162	1.394	64.0302	0.0316755	33.3596	-0.109587	-14.4831	-0.540694	95.2715	1.20383	0.464236	1.64949	1.74647	CC	CT	7.671	7.746	7.961
147	S	120.396	254.537	610.708	379.764	0	Sm	5	2	1	89.0321	226	33.66	35.1	506.576	.	.	.	.	.	.	.	.	.	.	.	.	.	.	.	.	.	35.2695	0.0676907	17.0905	0.201179	-37.9255	-0.599279	72.5787	1.61512	0.322313	0.944132	2.06956	CC	CC	.	.	.
148	S	120.65	274.955	574.41	365.245	0.6096	Sl	4	3	2	84.516	251	32.22	34.39	508.244	509.295	27.34	2.868	6.523	3.657	176	1.394	25.29	28.05	619.08	619.627	28.755	3.048	7.189	3.825	227	1.567	27.0126	0.0498626	34.721	0.571879	-48.6399	-0.00711355	73.4669	1.46753	0.223036	4.72711	1.93303	CC	CC	6.013	6.289	6.39
149	S	117.856	215.971	542.65	332.123	0.7366	Sl	4	3	2	90.3224	245	30.3	33.45	489.902	490.382	27.274	2.86	6.019	3.327	214	1.323	24.84	27.57	577.36	578.12	28.163	2.973	6.536	3.44	255	1.454	30.4801	0.00659131	31.9578	0.33951	-82.6892	0.683082	87.3065	1.06041	0.236956	9.6129	0.698102	CT	CC	6.112	6.32	6.463
150	S	114.046	257.713	565.789	357.532	1.397	Sl	4	3	3	83.2256	201	34.21	35.37	464.89	465.153	26.583	2.772	6.138	3.493	166	1.312	28.91	31.97	549.75	550.268	27.978	2.949	6.667	3.64	209	1.449	23.9767	0.13333	13.4983	-0.386224	-24.5079	-0.927012	55.0798	1.48468	0.342705	1.35468	1.62021	CC	CC	7.004	7.325	7.345
151	H	126.746	345.735	601.633	377.042	2.794	Md	7	9	2	87.0966	201	35.95	36.22	465.817	466.7	25.372	2.618	6.588	3.848	101	1.335	38.02	41.82	432.76	433.687	23.98	2.441	6.309	3.754	81	1.257	21.6697	0.153051	31.9917	-0.110169	-63.9258	-0.357311	57.8557	1.39391	.	3.29808	1.17213	CC	TT	7.25	7.112	7.504
152	H	123.19	355.263	622.051	407.441	1.4478	Sm	5	2	2	98.7095	200	39.93	38.17	447.127	447.904	24.397	2.494	6.46	3.828	83	1.287	29.89	33.03	607.78	609.086	28.81	3.055	7.608	4.19	168	1.595	34.6329	0.160198	23.0372	0.107743	-68.1739	-0.531176	51.7478	1.2492	0.17429	4.51833	1.42539	CC	TT	6.978	7.525	7.308
153	H	126.746	350.272	573.503	362.069	1.2446	Md	7	5	3	99.3546	221	34.57	35.55	465.817	466.924	25.301	2.609	6.604	3.864	98	1.333	29.65	32.77	544.61	545.369	27.601	2.901	7.172	4.049	141	1.483	28.4605	-0.00580524	28.9172	0.543527	-54.0498	0.156932	92.6652	1.50233	0.195414	5.39796	1.74409	CC	CT	5.947	6.166	6.283
154	H	132.334	377.949	654.265	390.653	1.3208	Sl	4	3	3	96.774	174	35.38	35.94	495.186	496.371	25.921	2.688	6.932	4.037	96	1.391	28.28	31.29	608.75	609.612	28.799	3.053	7.729	4.285	154	1.602	40.617	0.182635	34.4143	-0.157786	-34.8879	0.00863099	84.8359	1.28975	0.28287	-0.563755	2.52479	CC	CT	7.923	8.387	8.276
155	H	129.794	343.013	621.143	378.403	0.8128	Sl	4	3	3	90.9676	182	35.08	35.79	481.836	482.614	25.973	2.695	6.7	3.88	112	1.369	26.06	28.88	626.19	627.594	29.07	3.088	7.654	4.168	184	1.621	29.1526	0.0698461	33.843	0.0210097	-28.8915	0.268306	86.152	0.753921	0.295109	5.01903	1.92712	CC	CT	7.41	7.924	7.771
156	H	122.174	328.494	577.586	366.606	1.1684	Sm	5	2	2	107.097	226	36.49	36.49	441.787	442.569	24.786	2.544	6.334	3.722	99	1.285	27.22	30.14	590.2	590.934	28.519	3.018	7.35	4.045	177	1.557	36.2161	0.135703	31.0036	-0.0440675	-40.7652	1.18012	85.2966	1.01039	0.268673	5.62109	1.82927	CC	TT	6.044	6.466	6.402
157	H	122.174	354.356	607.532	394.737	1.6002	Md	7	9	3	90.9676	191	39.09	37.76	441.787	442.187	24.149	2.463	6.411	3.809	80	1.275	32.52	35.87	546.92	547.112	27.601	2.901	7.206	4.07	139	1.489	51.8275	0.12771	26.766	-0.225601	-15.3034	-0.550774	87.0296	1.08984	0.385775	3.21662	2.6366	CT	CT	7.039	7.466	7.357
158	H	119.38	322.595	532.668	341.198	1.8796	Sl	4	3	3	98.0643	196	35.07	35.79	427.103	427.52	24.286	2.48	6.192	3.66	94	1.253	29.85	32.98	510.58	510.645	26.981	2.823	6.802	3.866	142	1.415	52.9979	0.0382145	29.1441	0.105495	-29.2386	0.113882	77.6459	0.997839	0.240369	3.49961	2.44025	.	CC	5.932	6.181	6.253
159	H	122.428	350.726	568.966	357.532	1.4986	Md	7	9	3	97.4192	228	35.57	36.04	443.122	444.175	24.343	2.488	6.414	3.801	84	1.279	30.88	34.1	518.22	519.031	26.953	2.819	6.994	3.994	127	1.436	28.7514	0.257973	39.1466	0.450745	-70.7284	0.893795	75.1853	1.34001	0.426806	8.53148	0.0658424	CT	CT	5.838	6.054	6.16
160	H	128.524	340.29	608.439	378.403	0.889	Sl	4	3	2	96.774	198	35.5	36	475.162	475.775	25.783	2.67	6.639	3.854	110	1.355	26.02	28.84	626.83	628.153	29.069	3.088	7.642	4.157	186	1.621	57.9087	0.154857	31.8008	-0.564298	-22.3192	-0.379288	.	.	.	.	.	CT	CC	6.877	7.356	7.215
161	H	124.714	289.474	578.494	368.875	1.3716	Sl	4	3	3	83.8708	218	35.87	36.18	455.137	455.232	25.922	2.688	6.251	3.607	136	1.304	28.97	32.03	565.54	566.515	28.193	2.977	6.967	3.824	193	1.495	33.1165	0.0993911	28.7518	0.249561	-43.9291	-0.355737	.	.	.	.	.	CC	CT	6.597	6.984	6.921
162	H	121.666	297.641	549.909	338.929	1.27	Sm	5	2	3	87.7418	212	34.11	35.32	439.117	439.986	25.33	2.613	6.18	3.6	121	1.275	28.47	31.49	529.31	529.434	27.554	2.895	6.79	3.8	169	1.442	34.7235	0.206857	37.2365	0.490935	-63.6122	1.05485	.	.	.	.	.	CT	CC	6.228	6.477	6.523
163	H	137.16	297.641	529.946	324.41	1.27	Sm	5	2	3	81.2902	204	27.68	32.16	520.551	521.209	27.418	2.878	6.736	3.783	165	1.427	28.62	31.65	505.47	505.568	27.08	2.835	6.636	3.753	157	1.4	60.0417	0.184574	33.6505	-0.338105	-28.4897	-0.171015	.	.	.	.	.	CC	CT	6.058	5.985	6.342
164	H	131.572	367.514	595.735	381.579	1.4986	Sm	5	2	3	76.774	205	34.79	35.65	491.181	491.423	25.885	2.683	6.865	3.991	100	1.386	31.11	34.34	550.06	550.483	27.604	2.902	7.291	4.128	132	1.497	52.1815	0.110707	24.7705	-0.399265	-20.4699	-0.578639	.	.	.	.	.	CC	TT	6.39	6.562	6.728
165	H	123.952	334.392	541.289	348.004	1.5748	Sm	5	2	3	85.8063	199	34.19	35.36	451.132	451.518	25.004	2.571	6.43	3.769	100	1.305	30.2	33.36	515.03	516.264	27.045	2.831	6.894	3.923	137	1.425	53.8663	0.113074	29.967	-0.312227	-34.0793	-0.00382899	.	.	.	.	.	CT	CT	5.911	6.094	6.234
166	H	126.492	328.04	565.336	362.069	1.27	Md	7	9	3	86.4514	195	34.66	35.59	464.482	465.309	25.636	2.652	6.506	3.781	113	1.331	30.64	33.84	528.76	529.384	27.386	2.874	6.953	3.926	148	1.449	55.1753	0.162735	25.8234	0.158275	-24.088	-0.194518	.	.	.	.	.	CT	CT	6.491	6.673	6.792
167	H	125.984	359.8	645.191	397.459	0.7874	Sm	5	2	2	110.322	178	38.09	37.27	461.812	462.925	24.952	2.565	6.6	3.885	89	1.32	25.82	28.63	658.17	659.518	29.522	3.145	7.941	4.292	187	1.68	35.0475	-0.0229962	29.5424	0.233246	-41.6386	0.0575999	.	.	.	.	.	CC	CT	7.711	8.496	8.086
168	H	128.27	373.412	617.06	386.116	1.3208	Sm	5	2	3	95.4837	194	36.29	36.39	473.827	474.047	25.12	2.586	6.739	3.963	86	1.344	29.1	32.17	588.93	588.932	28.399	3.003	7.577	4.229	147	1.568	26.7541	0.0426104	32.1397	0.770935	-61.9824	0.305911	.	.	.	.	.	CC	CC	6.859	7.213	7.174
169	H	130.302	366.152	609.347	399.274	1.1684	Sm	5	2	3	93.5482	199	36.84	36.66	484.506	484.574	25.656	2.654	6.807	3.969	97	1.372	28.77	31.82	613.64	613.731	28.852	3.06	7.699	4.246	163	1.609	53.4187	0.154011	29.2195	0.229326	-51.2147	-0.463632	.	.	.	.	.	CC	TT	6.6	6.944	6.97
170	H	125.222	319.419	555.354	351.633	0.9906	Sl	4	3	2	91.6127	205	34.11	35.32	457.807	458.037	25.521	2.637	6.418	3.731	115	1.316	26.33	29.17	582.33	583.703	28.434	3.007	7.251	3.991	180	1.539	37.4025	0.189015	26.2187	0.498693	-48.0767	-0.176842	.	.	.	.	.	CC	CT	6.074	6.417	6.428
171	H	118.364	281.307	507.26	324.41	1.4732	Md	7	9	3	81.2902	215	33.85	35.19	421.763	422.239	25.04	2.576	5.972	3.491	123	1.237	31.21	34.45	464.02	465.203	26.344	2.742	6.271	3.594	148	1.319	33.6533	0.175984	21.5825	-0.038709	-49.6728	-0.0788361	.	.	.	.	.	CT	CC	5.748	5.859	6.013
172	H	125.222	281.76	558.53	348.457	1.4478	Sl	4	3	3	85.1611	221	33.82	35.18	457.807	458.686	26.158	2.718	6.23	3.582	144	1.307	28.84	31.89	537.47	538.014	27.774	2.923	6.746	3.741	185	1.446	67.9701	0.115947	27.1764	-0.606629	-23.3389	-0.746714	.	.	.	.	.	TT	CC	6.347	6.555	6.654
173	H	124.46	288.566	543.557	345.735	0.889	Sm	5	2	2	99.9998	234	33.82	35.17	453.802	453.984	25.903	2.686	6.237	3.6	136	1.301	25.99	28.81	579.06	580.263	28.383	3.001	7.044	3.84	200	1.516	34.6147	0.126027	31.9132	0.0822706	-51.8158	-0.165576	.	.	.	.	.	CT	TT	5.745	6.072	6.098
174	H	112.014	319.873	531.76	320.327	1.8288	Sl	4	3	3	96.1288	194	35.56	36.03	388.389	389.273	22.451	2.247	5.842	3.532	71	1.158	29.34	32.43	487.91	488.266	26.442	2.754	6.634	3.805	132	1.373	64.6227	0.251576	31.8084	-1.11791	-2.68376	-1.62898	.	.	.	.	.	TT	CC	6.069	6.413	6.345
175	H	118.872	326.679	579.855	343.466	0.7874	Sl	4	3	2	93.5482	175	35.44	35.97	424.433	424.515	24.037	2.449	6.183	3.666	89	1.246	25.08	27.83	590.27	590.61	28.502	3.016	7.339	4.037	178	1.556	45.4755	0.166192	31.3057	-0.218302	-35.0703	-0.421485	.	.	.	.	.	CT	CT	7.029	7.707	7.373
176	S	115.824	323.956	554.446	339.383	2.2352	Sl	4	3	4	77.4192	173	31.81	34.19	476.562	477.337	26.084	2.709	6.575	3.794	123	1.352	32.87	36.25	459.56	460.264	25.531	2.638	6.452	3.753	113	1.321	55.8963	0.249021	27.9589	-0.535982	-21.3658	-0.985077	.	.	.	.	.	CT	CC	6.934	6.911	7.265
177	H	121.158	321.688	585.753	353.448	0.9398	Sl	4	3	2	99.3546	168	35.61	36.06	436.448	437.509	24.743	2.538	6.266	3.684	101	1.274	25.6	28.39	596.69	598.045	28.64	3.033	7.352	4.025	185	1.563	54.194	0.24422	29.8259	-1.12159	-7.1372	-0.873986	.	.	.	.	.	CC	CC	7.364	8.022	7.718
178	H	121.666	348.911	595.735	383.394	1.7272	Sl	4	3	3	99.3546	165	38.21	37.33	439.117	439.228	24.141	2.462	6.373	3.783	82	1.272	29.87	33.01	572.58	573.958	28.214	2.979	7.35	4.099	156	1.532	70.165	0.122377	20.4022	-0.842835	-2.93232	-1.27521	.	.	.	.	.	TT	CC	7.382	7.94	7.72
179	H	120.65	341.652	648.82	390.2	0.9398	Sm	5	2	2	92.2579	138	39.17	37.8	433.778	433.99	24.085	2.455	6.307	3.744	84	1.262	27.61	30.57	618.8	619.314	28.93	3.07	7.599	4.15	181	1.61	44.6693	0.197537	35.6127	-0.514802	-25.5666	-0.405499	.	.	.	.	.	CT	CC	9.609	10.794	9.931
180	S	146.558	331.216	539.02	329.855	1.6002	Sm	5	2	3	81.2902	179	18.32	27.57	678.323	678.796	29.572	3.152	7.888	4.185	213	1.694	30.27	33.44	487.1	488.255	26.321	2.739	6.685	3.847	124	1.373	60.6983	0.0600915	17.7847	-0.730255	-25.3598	-0.0585216	.	.	.	.	.	TT	CC	6.337	5.945	6.628
181	S	124.46	414.247	637.931	399.728	1.2446	Sm	5	2	2	96.1288	132	33.83	35.18	533.255	533.848	26.735	2.791	7.347	4.256	93	1.464	28.96	32.03	611.27	612.711	28.839	3.059	7.921	4.432	133	1.617	40.6149	0.154527	27.9406	0.11053	-31.9539	-0.853537	92.411	1.09817	0.287462	2.98079	1.8719	CC	CT	8.311	8.608	8.674
182	S	120.396	361.162	557.169	348.004	1.3462	Sl	4	3	2	95.4837	183	30.73	33.66	506.576	507.067	26.493	2.761	6.958	4.007	113	1.419	27.66	30.61	555.68	556.037	27.768	2.922	7.298	4.115	139	1.506	57.8337	0.181847	20.498	-0.932556	-17.2186	-0.90375	.	.	.	.	.	CT	CT	6.076	6.189	6.418
183	S	125.222	321.234	510.889	314.428	1.0668	Sm	5	2	3	72.2579	212	25.65	31.17	538.258	538.443	27.606	2.902	6.979	3.918	157	1.465	28.08	31.08	499.37	499.409	26.713	2.789	6.719	3.836	137	1.394	57.8213	0.0648319	30.5707	0.238806	-7.12255	0.138595	.	.	.	.	.	CT	CT	5.354	5.278	5.673
184	S	122.174	303.085	513.612	314.882	1.2192	Sm	5	2	2	79.9998	216	26.94	31.8	518.248	518.92	27.338	2.868	6.751	3.802	160	1.425	28.28	31.29	496.84	497.359	26.861	2.807	6.609	3.757	149	1.385	63.5114	0.199009	26.5412	-0.70848	-16.8717	-0.558501	.	.	.	.	.	CT	CT	5.527	5.482	5.845
185	S	123.698	336.661	547.187	333.031	1.27	Md	7	5	2	78.0644	181	27.99	32.32	528.253	529.09	27.323	2.866	6.994	3.96	142	1.45	30.64	33.84	485.87	486.613	26.188	2.722	6.701	3.866	119	1.373	58.5264	0.0687465	29.0692	-0.592949	-25.3883	-1.00581	.	.	.	.	.	TT	CC	6.403	6.304	6.696
186	S	117.602	302.178	511.797	314.882	1.524	Sm	5	2	3	80.645	210	28.82	32.72	488.234	488.608	26.655	2.781	6.545	3.734	145	1.369	29.67	32.79	474.59	475.449	26.331	2.74	6.453	3.704	138	1.343	63.5039	0.180345	28.8596	-0.822867	-25.9662	-1.62693	132.781	1.32622	0.474979	4.31627	2.58564	CT	CT	5.641	5.604	5.943
187	H	121.666	313.975	519.056	318.512	1.4732	Sl	4	3	3	85.1611	204	32.22	34.39	439.117	439.668	24.982	2.569	6.255	3.663	108	1.28	28.38	31.39	500.6	500.846	26.83	2.803	6.691	3.81	143	1.395	44.1939	0.155049	17.0046	-0.671741	-40.9066	0.0268093	58.3661	0.628564	0.294279	3.18161	1.32472	CT	CT	5.672	5.857	5.991
188	S	124.46	297.641	520.417	312.16	1.1938	Sm	5	2	3	77.4192	181	25.75	31.22	533.255	533.376	27.625	2.904	6.814	3.807	171	1.448	28.29	31.29	492.66	493.535	26.837	2.804	6.552	3.726	151	1.376	65.8146	0.136522	25.803	-0.677719	-14.5766	-0.554359	.	.	.	.	.	CT	CC	6.296	6.202	6.595
189	H	126.746	348.004	536.298	334.392	1.524	Sm	5	2	3	77.4192	187	32.02	34.29	465.817	466.212	25.3	2.609	6.596	3.856	99	1.335	30.26	33.43	493.96	494.144	26.252	2.73	6.809	3.928	115	1.392	68.2467	0.299916	23.6855	-0.920782	-2.09315	-0.45887	.	.	.	.	.	CT	CT	5.897	5.994	6.215
190	S	117.094	323.956	487.296	299.002	1.8034	Sl	4	3	3	81.9353	208	27.56	32.11	484.899	486.025	26.35	2.742	6.635	3.814	128	1.367	29.76	32.89	449.7	450.412	25.183	2.594	6.378	3.728	107	1.303	67.2685	0.177025	37.9712	0.400215	-10.0526	-0.462726	.	.	.	.	.	CC	CT	5.058	4.989	5.359
191	H	122.174	353.902	620.69	361.162	0.9144	Sl	4	3	3	98.7095	152	35.99	36.24	441.787	441.806	24.134	2.461	6.409	3.808	80	1.276	25.67	28.47	606.96	607.591	28.768	3.05	7.594	4.183	168	1.594	65.4147	0.183089	34.2752	-0.571101	-8.4575	-1.12495	.	.	.	.	.	CC	CT	8.185	8.967	8.516
192	H	118.618	335.753	572.142	356.171	1.143	Sl	4	3	1	106.451	178	36.7	36.59	423.098	423.83	23.773	2.415	6.197	3.692	82	1.238	26.12	28.96	592.39	592.97	28.543	3.021	7.405	4.081	173	1.564	77.3589	0.320172	37.7906	-0.361312	12.3624	-1.37419	122.593	1.37501	0.496704	3.56966	2.08815	CC	CT	6.709	7.282	7.039
193	S	117.348	311.252	543.103	339.383	1.6002	Sl	4	3	3	79.9998	178	31.18	33.88	486.567	487.511	26.542	2.767	6.583	3.767	138	1.367	29.73	32.85	509.82	510.416	27.09	2.836	6.739	3.818	150	1.411	71.6944	0.109746	28.5981	-0.461467	-20.1796	-1.45525	99.9392	1.0684	0.53843	1.81927	2.16056	TT	CC	6.612	6.682	6.92
194	S	122.174	350.272	598.911	369.782	1.2954	Sl	4	3	3	86.4514	144	32.01	34.29	518.248	518.643	26.936	2.817	6.992	3.992	127	1.436	28.45	31.48	575.2	576.091	28.236	2.982	7.373	4.11	156	1.537	46.175	0.308243	29.5206	-0.864531	-13.7388	-0.923958	65.0606	1.34113	0.421934	1.46204	2.26067	CT	CC	8.07	8.296	8.408
195	S	124.46	295.826	547.187	323.503	1.2446	Sl	4	3	3	79.9998	172	26.8	31.73	533.255	534.326	27.681	2.912	6.807	3.799	173	1.447	27.75	30.72	518.05	518.614	27.375	2.873	6.709	3.77	165	1.422	64.0798	0.0286104	31.3167	-0.885775	-0.827095	-0.651867	.	.	.	.	.	CT	TT	6.987	6.942	7.31
196	S	121.666	314.882	555.808	338.022	0.9144	Sm	5	2	3	79.3547	189	29.29	32.95	514.913	515.46	27.173	2.847	6.792	3.844	150	1.421	27.35	30.28	545.9	546.164	27.789	2.925	6.995	3.907	165	1.478	59.0701	0.1747	30.1287	-0.205082	-28.6797	-0.782485	111.744	1.22718	0.442734	3.19276	2.21505	CT	CC	6.514	6.591	6.827
197	H	118.618	324.864	537.205	330.309	1.397	Md	7	9	3	84.516	195	34.31	35.42	423.098	423.741	24.064	2.452	6.166	3.656	90	1.243	30.75	33.96	480.09	480.44	26.152	2.717	6.604	3.806	124	1.359	31.378	0.112265	33.2706	-0.0184985	-52.7918	0.911908	59.3382	0.955923	0.458717	1.21501	1.68454	CC	TT	6.119	6.255	6.397
198	H	120.142	330.309	534.029	323.049	1.524	Sm	5	2	3	78.0644	198	33.14	34.84	431.108	431.761	24.283	2.48	6.251	3.698	91	1.26	30	33.15	481.37	482.016	26.132	2.715	6.639	3.83	121	1.363	41.3197	0.141012	21.4427	-0.113732	-60.5647	0.368749	61.1122	0.641878	0.260581	3.87257	1.65553	CC	TT	5.957	6.073	6.225
199	S	121.92	317.604	547.187	311.706	1.27	Sl	4	3	3	79.9998	170	26.75	31.71	516.581	517.176	27.191	2.849	6.818	3.859	149	1.425	27.64	30.6	502.39	503.458	26.883	2.81	6.723	3.828	142	1.398	36.2673	0.129776	22.4626	-0.708222	-15.7686	-1.84913	80.1564	1.44768	0.318611	-1.08366	1.37281	CC	CT	6.819	6.776	7.126
200	S	123.19	327.586	529.492	328.494	1.524	Md	7	9	3	79.3547	183	27.78	32.21	524.918	525.047	27.278	2.86	6.924	3.917	146	1.442	31.66	34.94	462.85	463.262	25.563	2.642	6.492	3.775	112	1.328	32.3006	0.156741	18.9674	-0.0139818	-72.601	1.06909	82.8693	0.760483	0.365143	1.47112	0.91993	TT	CC	6.177	5.994	6.461
201	H	116.332	313.521	492.74	292.196	1.016	Sl	4	3	2	76.1289	199	31.54	34.06	411.083	411.853	23.832	2.423	6.028	3.582	91	1.218	26.33	29.18	494.54	494.642	26.675	2.784	6.647	3.794	140	1.383	29.1899	0.324145	33.2792	-0.28668	-22.8781	-0.269617	85.5879	1.09339	0.422195	1.92912	1.33055	TT	CC	5.279	5.502	5.597
202	S	119.888	334.392	589.837	353.902	1.3208	Sl	4	3	3	78.7095	156	31.48	34.03	503.241	503.578	26.691	2.786	6.812	3.897	130	1.404	28.79	31.84	546.31	546.355	27.692	2.913	7.101	3.988	152	1.482	44.6056	0.155521	25.0315	-0.829697	-18.5621	-1.42637	48.1777	1.43637	0.457161	1.51225	2.10494	TT	CC	7.79	7.967	8.117
203	S	115.062	343.466	560.799	341.652	2.0828	Sl	4	3	3	78.0644	169	32.33	34.45	471.56	472.536	25.627	2.651	6.625	3.856	106	1.347	32.16	35.48	474.28	474.572	25.681	2.658	6.644	3.863	107	1.354	93.2958	0.249931	25.9887	-1.06151	24.637	-1.47449	98.9021	1.10133	0.52383	-0.705394	3.02147	CT	.	6.882	6.893	7.192
204	H	123.698	323.956	556.261	359.8	1.0922	Sl	4	3	2	98.7095	194	35.36	35.93	449.797	450.442	25.182	2.594	6.379	3.728	107	1.303	26.48	29.34	591.99	592.921	28.555	3.023	7.335	4.028	181	1.558	41.3151	0.0317219	30.5483	0.0936954	-25.481	-0.0551751	.	.	.	.	.	CT	CC	6.205	6.571	6.563
205	H	121.666	388.385	580.762	374.319	0.9398	Sl	4	3	3	104.516	166	37.37	36.92	439.117	440.045	23.142	2.335	6.457	3.908	54	1.244	25.66	28.45	626.56	627.964	29.129	3.095	7.896	4.359	156	1.635	65.238	0.253256	34.1864	-0.752213	4.81515	-1.02932	93.6251	1.05539	0.44851	-0.235403	2.93117	CT	CT	6.375	6.904	6.746
206	H	124.968	372.958	555.354	430.127	2.2098	Sm	5	2	4	77.4192	165	41.44	38.91	456.472	456.936	24.39	2.494	6.586	3.912	76	1.301	35.34	38.92	554.06	555.27	27.706	2.915	7.346	4.157	131	1.506	38.5525	0.241104	28.0747	-0.101294	-40.6432	0.290707	110.536	1.72744	0.395133	2.9631	2.12292	CT	CC	6.217	6.481	6.559
207	H	115.824	352.995	569.419	359.347	1.1684	Md	7	9	3	90.9676	183	37.91	37.18	408.413	409.013	22.442	2.246	6.101	3.702	59	1.189	29.81	32.94	538.02	539.007	27.442	2.881	7.141	4.046	136	1.472	97.6991	0.193435	26.1589	-1.39234	25.168	-1.83071	103.277	1.17602	0.572451	2.90251	2.20022	CT	CT	6.494	6.952	6.792
208	H	121.412	326.679	512.25	331.216	1.016	Sl	4	3	2	87.7418	183	33.48	35.01	437.783	438.689	24.672	2.529	6.295	3.705	98	1.276	26.31	29.15	552.49	553.749	27.91	2.941	7.103	3.969	161	1.492	39.7949	0.0308871	36.3038	-0.13758	-21.3318	-0.47056	55.5928	1.16955	0.335293	0.537498	1.79862	CT	CC	5.611	5.899	5.954
209	H	121.158	326.679	549.456	327.132	0.762	Sl	4	3	1	90.9676	194	33.18	34.86	436.448	437.143	24.603	2.521	6.284	3.701	97	1.274	24.82	27.55	570.31	571.111	28.207	2.978	7.217	4.003	169	1.524	49.8814	0.326041	32.8447	-0.275709	-22.6468	-0.158566	.	.	.	-0.903367	1.54317	CT	CC	6.096	6.458	6.446
210	H	120.65	341.198	573.956	363.43	1.1938	Sl	4	3	3	94.1934	183	36.7	36.59	433.778	434.761	24.149	2.463	6.306	3.742	85	1.261	27.33	30.26	583.75	584.923	28.422	3.006	7.381	4.088	166	1.55	74.3347	0.167888	19.4618	-1.22349	6.62545	-1.46581	100.524	0.811056	0.498282	-0.690291	1.90824	CT	CT	6.57	7.075	6.927
211	S	121.412	366.606	562.613	342.559	1.6764	Sl	4	3	3	81.9353	171	29.81	33.21	513.246	513.788	26.634	2.779	7.03	4.043	113	1.432	30.01	33.16	510.03	510.236	26.518	2.764	7.006	4.035	111	1.426	32.5021	0.224868	14.2869	-0.669237	-18.5518	-0.921929	73.1652	0.758693	0.294596	1.2468	1.77963	CT	CT	6.472	6.466	6.776
212	S	121.666	351.18	512.25	316.697	1.8288	Md	7	20	3	79.9998	187	27.32	31.99	514.913	515.872	26.867	2.808	6.974	3.988	125	1.43	32.81	36.19	427.02	427.605	23.524	2.384	6.271	3.754	73	1.239	79.7295	0.203406	30.2424	-0.659669	1.85515	-0.698838	128.674	1.20491	0.459502	0.439383	2.65501	CC	TT	5.567	5.345	5.84
213	H	117.094	268.603	420.145	260.889	1.0668	Sl	4	3	2	76.1289	191	28.41	32.52	415.088	415.417	25.073	2.58	5.858	3.424	129	1.221	25.96	28.78	454.22	455.06	26.244	2.729	6.133	3.519	152	1.297	43.5177	0.069446	23.7008	-0.106208	-30.1032	-0.333755	72.4857	1.66999	0.378441	-0.477994	2.69518	CT	CC	4.6	4.675	4.898
214	H	116.84	340.29	546.733	347.096	0.6096	Md	7	20	1	90.3224	187	36.44	36.46	413.753	413.959	23.126	2.333	6.124	3.678	72	1.212	27	29.9	564.9	566.275	28.097	2.964	7.256	4.049	158	1.516	53.7914	0.175517	21.6143	-0.417212	-24.7348	-0.105507	101.203	1.49617	0.458429	1.18162	2.1772	CT	CC	6.023	6.495	6.373
215	H	122.428	356.624	591.652	360.254	1.1684	Sm	5	2	3	89.6772	171	35.82	36.16	443.122	443.278	24.138	2.462	6.428	3.82	79	1.277	28.27	31.28	564.01	564.176	27.959	2.947	7.331	4.113	146	1.519	43.0685	0.0853736	31.2893	-0.584945	-37.5786	-0.382529	36.9807	0.758582	0.334681	-0.216049	1.48261	CC	TT	7.075	7.525	7.402
216	S	118.364	341.198	554.9	328.947	1.27	Sl	4	3	2	89.6772	168	29.8	33.21	493.237	494.109	26.358	2.743	6.775	3.9	120	1.388	27.32	30.25	532.98	533.386	27.377	2.873	7.048	3.988	141	1.46	101.194	0.141497	37.6211	-1.38454	9.88684	-1.49795	117.449	1.07658	0.649259	0.747894	3.39658	CC	TT	6.646	6.75	6.955
217	H	119.888	317.604	509.074	329.855	1.4224	Md	7	20	3	85.1611	191	33.85	35.19	429.773	430.899	24.57	2.516	6.197	3.65	100	1.26	30.81	34.03	478.46	479.53	26.246	2.729	6.558	3.774	129	1.354	77.4611	0.302283	42.724	-0.586852	14.2239	-0.202104	95.8464	1.11292	0.543883	1.17391	2.80367	CC	CT	5.693	5.84	6
218	S	124.968	338.475	546.279	333.031	1.2192	Sl	4	3	3	69.6773	179	27.47	32.06	536.59	537.443	27.501	2.889	7.059	3.985	145	1.466	28.52	31.54	519.8	520.17	27.082	2.835	6.945	3.949	136	1.436	74.997	0.0594764	27.5404	-1.28119	22.8946	-1.25154	83.0063	0.881641	0.500754	0.885207	2.62644	CT	CT	6.322	6.245	6.613
219	H	115.57	306.715	488.203	308.984	1.1684	Sm	5	2	3	74.8386	192	33.34	34.94	407.078	407.15	23.791	2.417	5.971	3.546	93	1.212	28.28	31.29	488.13	488.909	26.625	2.777	6.569	3.753	142	1.369	50.3497	0.158095	38.4349	-0.173321	-23.864	-0.589892	98.3306	1.20564	0.45019	1.12795	2.43909	CT	CT	5.375	5.597	5.69
220	H	123.444	341.198	540.381	339.383	0.9144	Sm	5	2	2	96.1288	194	33.56	35.05	448.462	449.43	24.788	2.544	6.432	3.785	94	1.297	26.24	29.08	565.67	566.017	28.06	2.96	7.263	4.054	157	1.519	26.5445	0.224532	36.3274	0.388862	-67.3309	0.121217	53.699	1.14728	0.324396	1.78825	1.60507	TT	CC	5.783	6.084	6.134
221	H	119.38	347.55	565.336	352.541	0.6858	Sm	5	2	2	91.6127	183	36.11	36.3	427.103	427.991	23.652	2.4	6.263	3.743	76	1.241	25.73	28.53	593.27	594.087	28.557	3.023	7.474	4.132	166	1.569	56.7409	0.161815	43.144	-0.00790095	-45.7889	-0.596687	95.4388	0.999965	0.415184	1.5503	2.06417	CT	CC	6.309	6.854	6.67
222	S	120.142	355.717	543.103	336.661	1.397	Sl	4	3	3	92.903	181	29.79	33.2	504.909	505.509	26.513	2.763	6.923	3.983	116	1.414	27.85	30.82	535.89	536.823	27.368	2.872	7.14	4.052	133	1.469	82.4342	0.196662	29.79	-0.587761	4.36071	-1.24778	95.0305	0.828137	0.539172	2.0992	2.01451	TT	CC	5.94	6.01	6.274
223	H	118.364	302.178	456.443	280.853	0.9652	Sm	5	2	3	74.1934	204	29.83	33.22	421.763	421.963	24.552	2.514	6.071	3.572	106	1.244	26.82	29.71	469.94	470.286	26.172	2.72	6.42	3.693	135	1.335	37.111	0.262616	37.2555	-0.1767	-57.9196	-0.17713	87.2352	1.08265	0.398821	1.45169	1.27751	CC	CT	4.736	4.83	5.043
224	H	118.364	295.826	512.25	313.067	0.8382	Sm	5	2	2	89.0321	196	32.8	34.68	421.763	421.823	24.69	2.532	6.042	3.548	111	1.242	25.85	28.66	533.05	534.246	27.684	2.912	6.806	3.798	173	1.447	42.2696	0.195287	23.7199	0.0362845	-43.567	-0.222777	88.8513	0.907207	0.294325	1.47671	1.18414	CC	CT	5.78	6.098	6.113
225	H	123.19	367.514	566.243	357.985	1.5494	Sm	5	2	3	86.4514	187	35.36	35.93	447.127	447.601	24.08	2.454	6.49	3.867	74	1.281	30.23	33.4	529.29	529.612	27.071	2.834	7.148	4.083	121	1.461	83.5846	0.164751	22.2163	-0.892108	-17.5929	-0.438031	110.945	0.993496	0.592023	0.421039	2.77903	CC	CC	6.17	6.412	6.504
226	H	116.586	353.902	489.564	298.548	0.6604	Sl	4	3	1	90.9676	194	32.05	34.31	412.418	412.894	22.637	2.271	6.141	3.717	61	1.199	23.79	26.43	544.57	545.917	27.607	2.902	7.191	4.063	139	1.483	41.213	0.0924898	33.7208	-0.775107	-11.3991	-0.752646	57.3775	1.01067	0.371723	1.97842	2.37902	CC	CC	4.781	4.991	5.11
227	H	124.206	337.568	546.733	335.753	1.4986	Sl	4	3	3	80.645	192	32.98	34.76	452.467	453.428	25.027	2.574	6.452	3.784	99	1.307	29.14	32.21	513.9	514.914	26.976	2.822	6.902	3.933	134	1.424	54.9019	0.0376859	19.4674	-0.910773	-10.6452	0.41054	76.3003	0.773363	0.343919	-0.205549	3.1266	TT	CC	6.094	6.274	6.415
228	S	121.92	325.771	502.722	309.437	1.5748	Md	7	20	3	86.4514	196	26.54	31.61	516.581	516.787	27.104	2.838	6.859	3.892	143	1.427	31.04	34.28	444.62	445.755	24.98	2.568	6.347	3.721	103	1.291	62.4635	0.186466	31.1823	-0.667683	-4.91913	-1.01812	107.594	0.871634	0.429494	1.32218	2.20117	CC	CT	5.487	5.327	5.784
229	H	119.38	321.234	506.806	326.679	1.016	Sl	4	3	3	96.774	189	33.73	35.13	427.103	427.504	24.319	2.484	6.188	3.655	95	1.254	25.61	28.4	556.99	557.261	27.966	2.948	7.101	3.955	166	1.499	32.8444	0.26764	27.167	-0.2582	-57.2129	-0.66755	104.643	0.837605	0.38399	2.97118	1.18053	CC	CT	5.474	5.788	5.817
230	S	120.904	323.956	510.889	307.623	1.4478	Sl	4	3	3	80.645	195	26.79	31.73	509.911	510.356	26.972	2.822	6.805	3.87	141	1.414	28.35	31.36	484.99	486.055	26.349	2.742	6.635	3.814	128	1.368	46.4764	0.107979	25.1116	-0.205719	-34.5034	0.231828	54.4837	0.961282	0.211205	1.04988	3.21892	CT	CC	5.582	5.524	5.893
231	H	118.618	342.105	554.446	348.457	1.4224	Sm	5	2	2	107.097	191	35.99	36.24	423.098	423.506	23.571	2.389	6.213	3.713	77	1.235	28.06	31.05	549.95	550.512	27.753	2.921	7.165	4.027	149	1.491	58.9872	0.082954	32.2978	0.151243	-20.8694	1.05855	97.0776	0.955313	0.427826	2.45343	2.26306	CC	TT	6.119	6.518	6.459
232	S	123.19	370.236	571.688	360.254	1.27	Sl	4	3	3	90.9676	169	30.71	33.65	524.918	525.638	26.947	2.818	7.13	4.084	117	1.455	27.84	30.82	570.89	571.828	28.085	2.963	7.445	4.181	141	1.535	53.5229	0.137554	8.03553	-0.687166	-36.1497	0.749974	101.53	1.29595	0.488465	-0.0448124	2.21888	TT	CC	6.484	6.621	6.831
233	H	119.634	323.956	555.808	345.281	1.1176	Md	7	5	2	96.1288	191	35.36	35.93	428.438	429.063	24.324	2.485	6.209	3.669	94	1.256	28.95	32.01	531.01	531.718	27.466	2.884	6.947	3.914	152	1.452	75.9093	0.157838	41.5756	-0.986056	-16.2976	-1.7624	113.181	0.867257	0.570975	-2.61247	2.70355	CT	CT	6.419	6.769	6.722
234	S	115.316	330.309	518.603	310.799	1.016	Sl	4	3	2	94.1934	187	29.38	33	473.227	473.514	25.855	2.68	6.58	3.811	116	1.348	25.48	28.25	535.62	536.405	27.529	2.892	7.011	3.95	150	1.462	54.6606	0.0635908	7.00344	-0.72381	-10.1975	-0.597978	99.7512	1.18469	0.429602	0.680884	2.63899	TT	CC	5.662	5.809	5.998
235	H	114.046	247.731	364.338	206.443	0.6858	Sm	5	2	2	59.9999	227	24.38	30.55	399.068	399.084	24.976	2.568	5.63	3.297	136	1.186	25.03	27.77	388.69	389.2	24.658	2.528	5.557	3.27	130	1.164	63.7439	0.231874	27.1963	-1.28362	-9.43072	-0.944541	.	.	.	.	.	CC	CT	3.648	3.637	3.913
236	H	120.396	334.846	515.88	327.586	0.6604	Sl	4	3	1	103.226	192	33.48	35.01	432.443	432.508	24.188	2.468	6.276	3.717	88	1.262	23.53	26.15	591.62	591.825	28.514	3.017	7.394	4.076	173	1.563	38.4747	0.155731	33.8915	0.35001	-28.5777	-0.452764	77.9713	1.39477	0.372007	0.721456	1.63629	CC	TT	5.397	5.75	5.752
237	H	123.952	310.345	562.16	338.022	0.7366	Sl	4	3	1	95.4837	179	33.27	34.91	451.132	451.511	25.467	2.63	6.327	3.68	118	1.302	24.61	27.32	589.75	590.185	28.498	3.015	7.24	3.961	189	1.546	35.6458	0.00653841	29.972	0.275509	-38.0988	-0.30259	84.1315	1.08028	0.332088	6.76918	1.16569	TT	CC	6.779	7.226	7.119
238	H	116.84	330.309	536.751	332.577	1.3208	Sm	5	2	3	72.9031	193	35.1	35.81	413.753	414.48	23.468	2.376	6.099	3.646	80	1.217	29.58	32.7	502.17	503.402	26.756	2.794	6.786	3.878	133	1.401	83.474	0.257159	26.9542	-0.877023	-8.162	-0.444201	103.54	0.98289	0.499108	0.636718	2.54279	TT	CT	5.996	6.318	6.312
239	S	115.57	352.087	520.417	325.771	1.3208	Md	7	9	3	78.7095	192	30.66	33.62	474.895	476.008	25.606	2.648	6.683	3.895	102	1.353	30.7	33.9	474.19	474.572	25.536	2.639	6.677	3.893	101	1.352	81.8855	0.084719	29.4658	-0.832744	-19.5922	0.161971	58.4288	1.07057	0.480426	3.0212	2.54105	TT	CC	5.503	5.502	5.822
240	H	119.888	372.051	615.699	394.737	1.1176	Sm	5	2	2	99.9998	154	39.84	38.13	429.773	429.909	23.035	2.321	6.34	3.829	59	1.233	28.01	31	619.1	619.518	28.956	3.073	7.764	4.28	162	1.619	64.8295	0.205767	28.0027	-0.48175	-21.6908	-0.614178	82.6794	1.23622	0.485303	3.12965	1.93306	CT	CT	7.684	8.506	8.041
241	S	118.872	294.011	529.038	310.345	0.9144	Sl	4	3	3	85.8063	176	27.88	32.26	496.571	496.611	26.914	2.814	6.557	3.719	155	1.383	25.56	28.34	533.67	534.033	27.66	2.909	6.796	3.791	174	1.447	45.4181	0.179615	28.5473	-0.130309	-43.7073	-0.428617	79.7756	1.76954	0.3589	2.68333	2.24556	CT	CT	6.504	6.602	6.823
242	H	119.38	327.586	529.492	347.55	1.397	Sm	5	2	2	101.29	191	35.65	36.08	427.103	427.179	24.134	2.461	6.208	3.677	90	1.252	28.31	31.32	544.61	545.067	27.713	2.916	7.055	3.957	156	1.478	37.0515	0.196675	32.9163	0.127932	-59.0444	0.410644	73.401	0.912936	0.334593	3.95875	2.88462	CT	CT	5.816	6.14	6.157
243	H	120.396	343.013	550.817	349.365	0.9398	Sm	5	2	3	72.2579	195	35.49	35.99	432.443	432.466	23.974	2.441	6.298	3.744	82	1.258	28.17	31.17	549.53	549.852	27.728	2.917	7.167	4.03	148	1.49	67.777	0.218092	22.0674	-0.69269	-23.3656	-0.7204	113.289	1.23262	0.594604	1.14485	3.439	CT	CC	5.976	6.272	6.317
244	H	117.856	352.087	577.132	337.568	1.1176	Md	7	9	3	69.6773	182	35.23	35.87	419.093	419.623	23.074	2.326	6.2	3.733	67	1.218	30.58	33.78	493.53	494.002	26.202	2.724	6.825	3.943	112	1.393	56.2278	0.181318	22.8286	-0.588052	10.2446	-0.36264	100.219	1.0411	0.405489	2.5874	1.672	CT	CT	6.783	7.124	7.093
245	H	109.982	263.158	436.479	270.871	0.6604	Sl	4	3	2	74.1934	198	31.66	34.12	377.709	378.623	23.828	2.422	5.555	3.3	110	1.145	24.39	27.07	494.09	495.333	27.168	2.846	6.362	3.575	178	1.363	32.6947	0.047745	36.4778	0.0902394	-51.688	-0.574923	85.5703	1.79181	0.231851	1.94421	1.67646	CC	CT	4.8	5.084	5.112
246	H	120.396	337.568	552.632	343.92	1.1938	Sl	4	3	2	88.3869	190	34.98	35.75	432.443	432.494	24.117	2.459	6.283	3.726	86	1.261	27.34	30.28	554.77	554.825	27.848	2.933	7.172	4.018	154	1.498	23.0042	0.210202	30.2484	-0.50454	-59.3304	0.244411	72.5828	0.969966	0.303261	2.48979	0.328476	CC	CT	6.138	6.495	6.483
247	S	113.538	284.029	477.768	283.575	1.6764	Sm	5	2	3	66.4515	214	27.6	32.12	461.555	461.999	26.199	2.723	6.267	3.6	144	1.315	30.73	33.94	411.39	411.555	24.579	2.517	5.909	3.475	114	1.218	48.0549	0.197829	47.5393	-0.380354	-45.7465	-0.780885	85.6437	1.2792	0.227659	1.33744	1.8634	CC	CT	5.35	5.187	5.59
248	S	115.57	323.049	530.399	310.345	1.27	Sm	5	2	3	89.0321	187	29.23	32.93	474.895	476.019	26.067	2.706	6.56	3.787	123	1.349	27.82	30.79	497.5	497.916	26.666	2.783	6.716	3.839	135	1.391	78.5985	0.190893	20.717	-0.939792	8.70449	-0.448069	92.6997	0.779811	0.617741	2.55976	3.11039	TT	CC	6.101	6.151	6.38
249	H	125.73	352.087	581.67	359.347	0.635	Sl	4	3	2	103.226	175	34.66	35.59	460.477	460.884	25.012	2.572	6.566	3.855	93	1.321	24.03	26.69	630.53	631.829	29.142	3.097	7.731	4.215	180	1.632	54.6546	0.176807	38.5412	0.109506	-33.7407	-0.336693	93.0093	1.48389	0.409423	4.19887	0.882454	CC	CT	6.657	7.195	7.03
250	H	121.92	303.993	475.953	301.27	0.9144	Sm	5	2	1	92.2579	191	30.55	33.57	440.452	441.46	25.262	2.604	6.22	3.628	117	1.279	25.76	28.57	517.06	518.011	27.322	2.866	6.749	3.803	159	1.423	65.3768	0.0314675	22.271	-0.365382	-29.0072	-1.32496	84.2935	1.2665	0.549596	4.95867	2.3209	CT	.	5.136	5.297	5.462
251	H	116.332	329.401	507.713	317.604	1.5494	Sm	5	2	3	89.6772	192	33.89	35.21	411.083	411.889	23.365	2.363	6.073	3.635	79	1.211	29.23	32.31	485.65	486.22	26.269	2.732	6.665	3.837	124	1.371	61.2258	0.107785	26.2005	-0.635812	-28.886	-0.97912	66.5842	1.11452	0.459158	2.75501	1.79421	CT	TT	5.501	5.707	5.814
252	H	125.476	339.383	549.909	333.485	1.397	Sm	5	2	2	112.258	189	32.35	34.46	459.142	459.318	25.198	2.596	6.511	3.808	101	1.322	27.3	30.23	540	540.705	27.563	2.896	7.086	3.995	146	1.472	64.7693	0.104261	31.2052	-0.331847	-3.94062	-1.76948	.	.	.	.	.	TT	CC	6.12	6.348	6.455
253	H	121.158	323.956	557.169	353.448	0.889	Sl	4	3	1	93.5482	191	35.61	36.06	436.448	437.136	24.666	2.529	6.274	3.692	99	1.274	25.75	28.56	594.29	595.128	28.584	3.026	7.349	4.031	182	1.561	61.6892	0.0915719	37.454	-0.404555	-3.52617	-0.958102	82.9025	1.45147	0.291226	0.932487	2.42337	CC	CT	6.269	6.752	6.629
254	H	117.602	264.065	512.25	299.002	0.3556	Sm	5	2	2	90.3224	191	31.76	34.16	417.758	417.774	25.234	2.601	5.853	3.412	134	1.226	23.23	25.83	554.2	554.389	28.016	2.954	6.734	3.68	206	1.461	72.2648	0.240962	26.3855	-0.750297	15.2039	-1.76847	122.627	1.44879	0.50329	2.94323	1.59838	TT	CC	6.161	6.57	6.484
255	H	123.19	364.791	594.828	365.699	0.7874	Sm	5	2	3	101.29	163	36.08	36.28	447.127	447.666	24.152	2.463	6.484	3.859	76	1.282	25.81	28.62	611.42	611.73	28.825	3.057	7.678	4.236	163	1.604	26.9862	0.0622437	32.3604	0.170523	-46.6536	0.0515896	.	.	.	.	.	CT	CC	7.105	7.678	7.45
256	H	123.444	345.735	540.835	362.069	0.8636	Sl	4	3	2	109.032	182	35.66	36.08	448.462	448.528	24.629	2.524	6.445	3.8	90	1.296	24.76	27.48	622.87	623.144	28.982	3.077	7.647	4.175	180	1.618	85.4334	0.184062	22.6641	-0.514974	-0.043403	-1.06929	90.4012	0.991447	0.416415	3.11821	2.18574	TT	CC	5.831	6.237	6.198
257	H	114.046	265.88	431.942	263.612	1.9812	Sl	4	3	4	80.645	199	29.66	33.13	399.068	399.161	24.552	2.514	5.727	3.371	121	1.189	29.99	33.14	393.74	394.31	24.384	2.493	5.689	3.356	118	1.179	73.4343	0.195929	31.1586	-1.08959	-0.739592	-0.928919	107.005	1.16312	0.530007	0.183543	3.7401	CT	CT	4.885	4.871	5.151
258	H	112.522	289.474	472.777	291.289	0.8382	Sm	5	2	2	92.903	187	32.71	34.63	391.059	391.067	23.554	2.387	5.774	3.438	96	1.179	25.17	27.92	511.76	512.968	27.327	2.867	6.633	3.73	167	1.408	59.0955	0.202604	31.119	-0.748703	-32.0976	-0.329595	115.718	1.54992	0.342956	0.747496	2.32477	CT	CC	5.297	5.611	5.62
259	H	117.856	313.975	544.918	337.114	0.762	Sl	4	3	2	94.1934	190	35.19	35.85	419.093	420.137	24.202	2.47	6.097	3.607	96	1.237	24.8	27.52	585.37	586.521	28.47	3.012	7.237	3.971	185	1.541	46.9637	0.0846414	30.2821	0.0390595	-1.02391	-0.765869	125.616	1.59013	0.382938	0.638291	1.46122	CC	CT	6.186	6.722	6.539
260	H	117.856	298.548	522.686	318.512	1.143	Sm	5	2	3	77.4192	196	33.47	35.01	419.093	420.117	24.588	2.519	6.035	3.551	108	1.236	28.17	31.17	503.96	504.628	27.072	2.834	6.632	3.754	156	1.398	80.3604	0.262152	33.0008	-0.80741	-5.66172	-0.861532	96.5071	1.4256	0.566819	3.10218	2.88074	CT	CT	6.048	6.268	6.332
261	S	122.428	341.198	549.909	328.494	1.3208	Md	7	5	3	89.6772	168	28.09	32.37	519.916	520.068	27.049	2.831	6.959	3.96	134	1.437	30.01	33.16	489.25	490.4	26.253	2.73	6.746	3.891	118	1.38	90.1204	0.200025	29.1074	-1.21084	37.6548	-1.9982	145.689	0.874557	0.511717	1.53672	2.47427	CT	CT	6.652	6.573	6.956
262	S	125.476	338.475	550.363	322.595	1.27	Sm	5	2	3	67.7418	163	26.3	31.49	539.925	541.234	27.597	2.901	7.082	3.992	147	1.471	29.5	32.61	488.7	489.073	26.228	2.727	6.729	3.879	119	1.379	93.4829	0.247635	19.2466	-1.49099	0.990908	-2.07798	91.78	1.19822	0.56242	3.80152	2.70666	CT	CT	6.815	6.675	7.121
263	H	119.126	341.198	548.094	343.013	1.6002	Md	7	5	2	83.2256	191	35.32	35.91	425.768	426.854	23.776	2.416	6.235	3.718	80	1.241	32.03	35.35	478.37	478.756	25.863	2.681	6.666	3.865	111	1.362	68.811	0.289969	37.5973	-0.97417	-36.2307	-0.0580318	73.3858	0.954937	0.48758	0.911566	2.85727	CC	CT	6.212	6.356	6.498
264	H	115.062	306.715	488.203	299.002	1.5748	Sl	4	3	2	88.3869	197	32.59	34.57	404.408	405.278	23.724	2.409	5.949	3.538	92	1.205	28.25	31.26	473.86	474.381	26.23	2.727	6.471	3.72	134	1.343	74.4339	0.0518085	20.2075	-0.579639	-3.37043	-1.31231	106.734	1.06951	0.487698	2.60284	3.04422	TT	CC	5.34	5.534	5.646
265	H	115.062	313.975	564.882	317.151	1.2192	Sl	4	3	3	87.7418	173	34.26	35.39	404.408	404.816	23.471	2.377	5.971	3.563	86	1.202	26.99	29.89	520.83	521.876	27.335	2.868	6.828	3.853	154	1.432	84.1493	0.101154	28.0799	-1.09908	10.7448	-0.588345	97.4069	1.18112	0.43394	-1.09867	2.60203	TT	CC	7.113	7.651	7.432
266	S	115.062	286.751	497.278	300.817	1.4732	Sl	4	3	3	58.0644	184	28.56	32.6	471.56	472.667	26.461	2.757	6.351	3.634	148	1.334	29.86	33	450.78	451.363	25.869	2.681	6.207	3.585	136	1.295	73.0757	0.175675	26.3509	-0.977218	9.45503	-1.50286	100.37	1.25392	0.469455	4.02092	2.58167	TT	CC	6.02	5.963	6.296
267	S	119.888	343.92	548.094	330.309	1.3462	Sm	5	2	3	81.9353	162	29.3	32.96	503.241	503.273	26.569	2.77	6.856	3.934	123	1.407	29.05	32.12	507.3	508.308	26.736	2.792	6.887	3.943	126	1.414	71.6149	0.17166	21.0363	-0.591685	-7.82166	-1.32656	108.781	0.719477	0.639065	2.15045	1.72604	CT	CT	6.658	6.67	6.966
268	S	119.888	313.975	494.102	300.817	1.1176	Sl	4	3	2	76.774	196	26.58	31.63	503.241	504.278	26.937	2.817	6.71	3.815	145	1.399	26.93	29.83	497.67	498.605	26.795	2.799	6.672	3.803	142	1.389	57.375	0.175961	24.0064	-0.803756	-30.6135	-0.722402	62.5016	0.797328	0.421042	1.87582	2.26926	TT	CC	5.332	5.321	5.651
269	H	122.428	317.604	551.724	338.022	1.016	Sl	4	3	2	96.774	180	33.77	35.15	443.122	444.124	25.086	2.582	6.302	3.687	108	1.289	25.83	28.64	570.23	570.737	28.208	2.978	7.163	3.962	175	1.519	20.2598	0.368933	38.0011	0.000484821	-71.2424	1.17875	90.5205	0.597363	0.165635	1.66073	1.27529	CC	CC	6.523	6.933	6.846
270	H	119.888	341.198	609.347	372.505	1.1176	Sm	5	2	2	94.8385	150	37.79	37.12	429.773	430.217	23.925	2.434	6.27	3.73	82	1.252	27.93	30.9	587.55	587.719	28.441	3.008	7.403	4.096	167	1.558	54.0917	0.24849	25.7118	-0.513557	-33.0745	-0.929406	94.9827	0.974088	0.352319	2.09126	0.986892	CC	CT	8.21	9.033	8.556
271	S	119.126	341.198	536.751	325.771	1.3462	Sm	5	2	3	69.6773	172	29.2	32.91	498.239	499.324	26.516	2.764	6.81	3.912	123	1.397	29.79	32.92	488.75	489.051	26.189	2.722	6.741	3.89	117	1.38	39.8946	-0.0359894	10.2634	-1.50234	-30.8641	-1.09089	81.9283	0.847244	0.324017	-2.1583	3.14104	CT	CC	6.294	6.273	6.586
272	S	126.238	343.92	593.013	357.078	1.7018	Sl	4	3	4	72.9031	141	29.17	32.89	544.927	545.077	27.615	2.903	7.141	4.024	145	1.482	31.02	34.26	515.31	515.916	26.93	2.816	6.942	3.961	130	1.429	75.3892	0.257966	9.86554	-1.10341	3.75299	-1.07973	121.51	1.09572	0.56187	2.44265	3.08196	TT	CC	8.377	8.249	8.677
273	S	121.666	345.735	564.428	348.457	1.2446	Sl	4	3	3	80.645	162	30.25	33.42	514.913	516.12	26.934	2.817	6.949	3.967	129	1.428	28.19	31.19	547.87	549.036	27.719	2.916	7.172	4.037	146	1.487	61.1768	0.126252	40.6777	0.135544	-9.14293	-0.431909	104.518	1.32198	0.456727	2.76695	1.3391	CT	CC	6.886	6.977	7.207
274	H	119.38	307.623	544.465	328.494	1.5748	Md	7	5	3	81.9353	183	33.89	35.21	427.103	427.235	24.632	2.524	6.135	3.607	105	1.256	31.72	35.01	461.89	462.964	25.9	2.685	6.392	3.695	127	1.32	64.6473	0.188195	29.747	-0.851869	-35.4191	-0.934401	80.2121	1.31161	0.395436	3.54195	2.58401	CT	CC	6.733	6.874	7.019
275	H	119.888	327.586	567.151	339.383	1.0922	Sl	4	3	2	91.6127	169	34.73	35.62	429.773	430.228	24.279	2.479	6.231	3.685	92	1.258	26.56	29.43	560.55	561.557	28.043	2.958	7.16	3.988	164	1.507	54.3699	0.0219926	27.491	0.0038368	-38.3225	0.222114	60.2326	1.04244	0.364224	2.2577	1.82685	CC	CT	6.972	7.473	7.306
276	H	115.57	323.049	534.029	330.309	1.2192	Sm	5	2	2	87.7418	193	35.31	35.91	407.078	407.684	23.341	2.36	6.02	3.601	81	1.204	28.06	31.05	523.14	524.309	27.326	2.866	6.891	3.895	149	1.437	86.3521	0.219949	25.7347	-1.0255	5.81666	-1.34757	75.3559	0.934313	0.402458	5.21888	1.82216	TT	CT	5.969	6.349	6.298
277	H	123.444	367.514	597.096	376.134	1.4732	Sl	4	3	3	77.4192	157	36.96	36.71	448.462	449.119	24.156	2.464	6.502	3.871	75	1.284	30.02	33.17	559.46	560.196	27.837	2.931	7.355	4.147	137	1.514	49.2223	0.0139212	23.1005	0.196438	-21.9447	0.776457	95.546	1.26296	0.406713	1.90716	3.70719	CT	CC	7.409	7.865	7.742
278	S	120.65	341.198	505.898	296.733	1.4224	Sl	4	3	3	70.3224	197	25.89	31.29	508.244	508.718	26.762	2.795	6.879	3.935	128	1.415	28.72	31.76	462.99	463.201	25.31	2.61	6.548	3.825	102	1.33	47.1148	0.122463	14.4758	-1.0694	-22.9537	-0.583041	85.0078	0.81678	0.419544	0.986898	2.04566	CT	CT	5.313	5.225	5.624
279	S	114.554	308.53	496.824	296.279	0.9652	Tr	3	4	.	91.6127	208	28.35	32.49	468.225	469.379	26.081	2.708	6.442	3.714	130	1.332	24.31	26.99	532.9	533.021	27.567	2.897	6.875	3.855	163	1.453	62.4414	0.0307509	21.0781	-0.644969	-5.45372	-0.98469	102.256	1.05702	0.392698	5.84947	1.44499	CT	CC	5.219	5.35	5.551
280	S	122.682	310.345	485.027	289.02	1.3462	Md	7	20	3	74.1934	191	24.35	30.53	521.583	522.765	27.384	2.874	6.814	3.839	157	1.432	30.4	33.58	424.71	425.459	24.512	2.509	6.128	3.61	102	1.25	60.1898	0.239059	17.5042	-0.769453	-7.88983	-1.24252	84.5947	1.38	0.466055	2.73919	1.9237	CT	CC	5.475	5.226	5.727
281	S	120.65	345.735	561.252	348.457	1.4478	Sm	5	2	3	88.3869	159	30.67	33.63	508.244	508.956	26.727	2.79	6.901	3.952	125	1.416	29.44	32.54	527.86	527.978	27.207	2.851	7.035	3.995	135	1.452	42.164	0.0675305	28.1028	-0.222068	-41.0933	-0.0385354	68.3201	1.32384	0.337674	2.40808	2.13238	CC	CT	6.942	6.998	7.259
282	S	118.618	328.494	499.093	299.909	1.4732	Sl	4	3	3	86.4514	194	27.02	31.84	494.904	495.71	26.557	2.769	6.726	3.855	130	1.387	27.93	30.91	480.32	481.292	26.145	2.716	6.624	3.821	122	1.36	54.1702	0.167285	32.0365	-0.765846	-20.5264	-1.15469	74.4791	1.35813	0.414419	3.28889	2.31273	CT	CT	5.332	5.302	5.643
283	S	117.094	329.401	533.575	320.78	1.1684	Sl	4	3	2	92.903	173	29.57	33.09	484.899	485.976	26.276	2.733	6.661	3.835	124	1.369	26.47	29.33	534.52	535.219	27.506	2.889	6.999	3.944	150	1.46	59.882	0.0910126	24.5651	-0.795549	-19.3338	-1.06399	73.9132	1.46728	0.430432	4.91226	2.69623	CT	.	6.25	6.366	6.548
284	S	118.364	321.234	491.833	292.65	0	Sm	5	2	2	74.1934	186	26.45	31.56	493.237	.	.	.	.	.	.	.	.	.	.	.	.	.	.	.	.	.	41.2423	0.196395	31.0892	-0.252161	-60.7625	0.368591	86.8512	1.37276	0.354372	0.572629	2.56524	CT	CT	.	.	.
285	S	118.11	303.993	455.082	274.955	1.3462	Md	7	20	3	77.4192	212	24.92	30.81	491.569	492.624	26.756	2.794	6.579	3.749	146	1.375	29.91	33.05	411.78	412.831	24.149	2.463	6.001	3.551	99	1.222	64.8983	0.171955	26.9798	-0.655558	0.658769	-0.659585	114.024	0.794386	0.536101	2.55288	1.74129	CT	CT	4.726	4.582	5.008
286	S	113.03	362.069	632.94	406.987	0.8382	Sm	5	2	2	104.516	174	39.19	37.81	458.22	459.024	24.733	2.537	6.575	3.882	85	1.311	26.64	29.51	659.12	660.548	29.546	3.148	7.96	4.304	186	1.683	25.9165	0.168145	11.4714	-1.03311	-29.1172	-0.820575	120.531	1.12727	0.511864	1.97807	1.93741	CC	CT	7.54	8.336	7.911
287	S	122.682	307.623	535.39	363.43	1.27	Sl	4	3	2	95.4837	144	31.21	33.9	521.583	521.599	27.341	2.868	6.796	3.828	158	1.432	27.6	30.55	579.43	579.656	28.345	2.996	7.16	3.932	186	1.529	44.756	0.182333	31.4226	0.0084598	-20.2273	-1.36283	63.6011	1.65037	0.556715	2.38652	1.45663	CC	TT	7.156	7.358	7.502
288	S	120.142	293.103	564.428	388.385	0.8128	Sl	4	3	3	92.2579	156	34.56	35.54	504.909	505.108	27.11	2.839	6.607	3.733	160	1.398	26.16	29	639.33	640.407	29.041	3.084	7.426	3.945	223	1.61	45.3193	0.225843	20.0758	-0.704132	14.5401	-0.77775	112.24	1.19857	0.537697	4.64651	1.94277	CT	CC	7.523	7.94	7.873
289	S	118.618	299.456	565.336	357.532	1.0414	Sl	4	3	3	76.1289	135	32.34	34.45	494.904	495.933	26.88	2.81	6.578	3.738	151	1.38	27.72	30.69	568.79	569.268	28.208	2.978	7.047	3.876	187	1.507	55.0263	0.135249	9.30702	-0.933869	-37.2584	-1.30767	63.0612	0.768899	0.372072	0.314663	2.11517	CC	TT	8.405	8.715	8.728
290	S	129.286	375.681	647.459	395.644	1.1176	Sl	4	3	3	85.1611	119	31.48	34.03	564.937	565.135	27.895	2.939	7.43	4.19	134	1.526	28.21	31.21	617.24	617.762	28.931	3.07	7.771	4.291	159	1.617	11.6024	0.0841987	8.69285	0.0103792	-63.3002	0.130317	50.2343	1.27188	0.413395	-2.31972	2.43225	CT	CT	9.968	10.173	10.275
291	S	123.952	327.586	615.699	387.477	1.6256	Sl	4	3	3	81.9353	110	32.91	34.73	529.92	530.669	27.421	2.878	6.959	3.927	149	1.451	30.65	33.85	566.13	566.315	28.104	2.965	7.193	3.999	166	1.517	26.9205	0.0586024	26.7783	0.13063	-63.1303	1.29447	45.0716	1.11817	0.26831	3.91251	2.42935	CT	CC	10.766	10.983	11.074
292	S	121.666	298.548	549.002	386.116	1.016	Sl	4	3	2	93.5482	165	33.72	35.13	514.913	516.21	27.335	2.867	6.706	3.776	162	1.417	26.98	29.89	622.86	623.566	28.884	3.064	7.364	3.951	212	1.589	60.484	0.259705	12.5728	-0.982801	-5.87772	-1.15698	78.1338	0.946609	0.360059	2.31663	1.26419	CC	CT	6.899	7.164	7.258
293	S	118.364	294.011	545.826	385.662	0.6858	Sl	4	3	2	90.9676	163	35.04	35.77	493.237	494.223	26.892	2.811	6.537	3.712	154	1.376	25.6	28.39	644.27	644.696	29.064	3.087	7.458	3.955	224	1.618	27.4253	0.213822	42.0103	0.122897	-44.2188	-0.731808	35.1206	1.22299	0.217487	-3.6205	1.50059	CC	CT	6.894	7.309	7.262
294	S	124.206	302.178	566.697	387.477	1.2446	Sm	5	2	3	92.903	139	32.81	34.68	531.588	531.856	27.581	2.899	6.831	3.824	167	1.448	28.94	32	593.5	594.825	28.581	3.026	7.215	3.928	197	1.547	35.0806	-0.0215	29.2291	-0.0149418	-50.3703	-0.677528	57.357	0.94229	0.257743	4.91534	1.2326	CT	CC	8.142	8.381	8.487
295	S	119.38	321.234	591.652	363.884	0.9144	Sl	4	3	3	81.2902	138	32.61	34.58	499.906	500.81	26.775	2.796	6.725	3.837	138	1.394	26.9	29.8	591.3	591.413	28.508	3.016	7.313	4.014	182	1.555	39.95	0.00459985	20.6866	-0.43551	-19.1922	-1.36963	56.1157	0.866889	0.32079	-1.02777	1.50296	CT	CC	8.525	8.919	8.865
296	S	118.364	303.993	538.113	387.024	1.5748	Sm	5	2	3	87.0966	164	35.16	35.84	493.237	494.431	26.804	2.8	6.591	3.753	147	1.378	30.87	34.09	561.94	563	28.128	2.968	7.034	3.886	181	1.498	39.2096	0.0285167	12.8392	-0.627749	-45.524	-0.422823	74.6555	0.579798	0.377173	1.54997	1.26662	CT	CT	6.769	6.971	7.104
297	S	124.968	366.606	625.227	388.838	1.0414	Sm	5	2	3	90.9676	125	32.62	34.59	536.59	537.549	27.304	2.864	7.196	4.096	126	1.473	28.15	31.15	608.15	609.309	28.807	3.054	7.669	4.237	161	1.599	51.1836	0.0613477	20.8177	-0.809822	-25.4478	-1.20518	69.2387	1.06967	0.36274	-0.023556	1.3998	CC	CT	9.184	9.477	9.514
298	S	121.666	300.363	513.612	338.929	1.2192	Sl	4	3	2	100.645	125	29.37	32.99	514.913	515.239	27.27	2.859	6.713	3.784	160	1.418	26.54	29.4	560.2	560.267	28.06	2.96	6.998	3.867	182	1.494	40.935	0.160061	13.1719	-0.902952	-49.3622	-0.205891	80.2792	0.891894	0.326261	1.01854	1.51229	TT	CC	7.427	7.578	7.763
299	S	118.872	298.548	558.53	387.024	0.889	Sl	4	3	2	96.774	142	34.95	35.73	496.571	496.965	26.892	2.811	6.582	3.738	152	1.384	26.19	29.03	636.84	637.714	29.033	3.083	7.446	3.97	218	1.611	22.0739	-0.0648987	30.0393	0.104682	-43.2387	-0.520512	74.4007	1.58344	0.139254	2.70047	1.78548	CT	CC	7.758	8.264	8.126
300	S	118.618	287.659	541.289	352.541	1.2446	Sl	4	3	2	103.871	132	31.88	34.22	494.904	495.32	26.955	2.819	6.512	3.689	159	1.378	26.7	29.58	577.75	578.773	28.357	2.997	7.03	3.833	200	1.513	45.5953	0.196834	24.2759	-0.873998	-37.9463	-0.849789	57.4547	1.16581	0.414667	2.49495	1.7255	CT	CC	8.057	8.403	8.391
301	S	122.174	342.105	564.428	418.33	1.0922	Sm	5	2	3	90.3224	163	36.49	36.49	518.248	519.053	27.034	2.829	6.953	3.96	133	1.433	29	32.07	638.11	638.367	29.173	3.101	7.717	4.182	189	1.64	40.6747	0.128001	22.1911	-0.464229	-17.8969	-0.555592	56.7243	1.30745	0.283203	2.85598	1.71937	CT	CT	6.708	6.993	7.053
302	S	118.872	290.381	495.917	326.679	1.1176	Sl	4	3	2	84.516	120	29.39	33	496.571	497.155	26.977	2.822	6.538	3.704	158	1.382	26.91	29.81	536.19	536.716	27.725	2.917	6.791	3.779	178	1.449	41.5985	0.137684	23.2065	-0.104783	-49.3471	-0.624514	56.2379	1.19964	0.319392	-0.0431031	1.23077	CC	CC	7.392	7.53	7.714
303	S	126.492	305.808	556.261	348.911	1.4986	Sm	5	2	3	81.9353	122	28.31	32.47	546.595	547.167	27.849	2.933	6.947	3.868	172	1.474	30.12	33.28	517.65	518.559	27.319	2.866	6.763	3.812	158	1.424	50.9144	0.101189	21.8732	-0.769205	-36.4184	-0.580626	93.6261	0.9373	0.376449	3.05132	1.19293	CT	CT	8.84	8.736	9.143
304	S	121.666	324.864	537.205	359.8	0.6604	Sl	4	3	2	103.871	135	31.3	33.94	514.913	515.417	27.088	2.836	6.844	3.885	143	1.423	24.11	26.78	629.92	630.502	29.039	3.084	7.568	4.09	197	1.617	53.2956	0.0370785	29.7901	-0.1835	-24.5143	-1.20677	.	.	.	.	.	CT	CC	7.098	7.456	7.457
305	S	143.51	337.568	638.838	392.015	1.2954	Sl	4	3	3	81.9353	120	25.31	31	658.314	659.336	29.423	3.133	7.812	4.19	201	1.668	29.19	32.27	596.2	597.463	28.632	3.032	7.441	4.096	174	1.571	43.7016	0.141721	30.3115	-0.136383	-28.5751	0.0654892	60.6211	1.17053	0.337252	4.59804	1.19037	CT	CC	10.459	10.177	10.793
306	S	119.38	332.123	615.699	382.94	1.2192	Sm	5	2	2	95.4837	114	34.37	35.45	499.906	500.513	26.641	2.779	6.778	3.88	130	1.397	28.56	31.59	592.88	593.923	28.572	3.025	7.388	4.066	176	1.563	44.4945	-0.00980431	21.1762	-0.201425	-23.8689	-0.321688	96.8255	1.44473	0.277897	0.615864	1.31159	CC	CC	10.246	10.785	10.581
307	S	120.904	288.566	535.39	369.782	1.016	Sl	4	3	3	78.0644	146	32.53	34.54	509.911	510.223	27.249	2.857	6.614	3.723	166	1.405	27.71	30.67	587.05	587.352	28.44	3.008	7.089	3.852	203	1.529	45.6685	0.14361	23.9029	-0.200084	-30.8552	-0.183684	69.1357	0.875861	0.499726	3.12114	1.48003	CT	CT	7.35	7.597	7.701
308	S	129.032	352.087	602.995	366.152	0.9906	Sm	5	2	2	97.4192	138	28.86	32.74	563.269	564.01	27.99	2.951	7.304	4.094	149	1.517	27.03	29.94	592.57	593.659	28.553	3.022	7.494	4.15	163	1.568	29.628	-0.0891852	30.1654	0.208798	-51.3006	-0.901379	75.4566	1.26511	0.0558802	3.2734	1.7525	CC	CC	8.307	8.421	8.652
309	S	120.65	298.548	534.029	359.8	1.016	Sl	4	3	2	90.9676	143	31.71	34.14	508.244	508.684	27.151	2.844	6.66	3.763	158	1.406	26.65	29.52	589.27	589.676	28.483	3.013	7.165	3.904	197	1.538	49.5645	0.0332274	10.3681	-0.431996	-21.0396	-0.909167	80.0869	1.0459	0.446607	3.86109	1.59759	TT	CC	7.264	7.518	7.614
310	S	121.412	321.234	586.207	382.486	0.6858	Sm	5	2	2	105.806	148	33.49	35.02	513.246	514.171	27.102	2.838	6.815	3.866	145	1.419	25.36	28.13	643.42	643.7	29.166	3.1	7.624	4.091	205	1.636	56.0633	0.0153744	26.504	-0.694927	3.06696	-0.731728	101.54	1.40078	0.286839	1.90794	2.05236	TT	CC	7.84	8.32	8.225
311	S	121.92	305.808	614.791	399.274	0.6604	Md	7	20	2	95.4837	131	34.83	35.67	516.581	516.912	27.267	2.859	6.754	3.81	157	1.423	27.9	30.88	627.57	628.345	28.962	3.074	7.438	3.994	209	1.602	63.2688	0.271719	32.3252	-0.257426	-17.6699	-0.412228	105.667	1.2104	0.518781	2.05173	2.41532	CC	CT	9.571	10.12	9.93
312	S	123.698	323.049	568.966	371.597	1.905	Sl	4	3	4	72.9031	109	31.55	34.06	528.253	528.67	27.399	2.876	6.923	3.905	151	1.447	32.26	35.59	516.91	516.974	27.126	2.841	6.847	3.881	145	1.427	61.1622	0.11724	20.9545	-0.544874	-21.2911	-0.542082	110.223	1.33022	0.385236	3.1776	1.85942	CC	CT	9.631	9.569	9.924
313	S	121.158	302.178	558.984	390.2	1.3208	Sl	4	3	2	98.7095	139	34.31	35.42	511.579	511.844	27.184	2.848	6.701	3.785	157	1.412	28.14	31.14	610.32	611.006	28.756	3.048	7.313	3.952	204	1.573	45.2512	0.130516	28.6098	-0.241803	-33.0309	-0.97395	67.4956	1.26483	0.228198	0.949767	1.05263	CT	CC	7.896	8.262	8.252
314	S	119.126	292.196	526.316	334.846	0.9652	Sm	5	2	2	89.0321	138	30.03	33.32	498.239	499.358	27.026	2.828	6.561	3.715	158	1.385	26.87	29.77	548.89	549.636	27.935	2.944	6.881	3.809	183	1.471	49.2006	0.147058	18.6324	-0.288037	-31.165	-1.99186	58.4281	0.624302	0.467505	2.81225	1.31861	CT	CT	7.454	7.637	7.787
315	S	120.65	311.252	571.234	381.125	0.889	Sl	4	3	2	77.4192	152	33.68	35.11	508.244	508.616	27.043	2.83	6.728	3.815	149	1.408	27.38	30.32	609.08	609.472	28.747	3.047	7.361	3.994	197	1.577	27.8223	-0.0326848	21.2804	-0.370579	-73.4243	0.0659846	71.5722	1.81296	0.237501	6.24157	1.1526	CC	CT	7.576	7.965	7.969
316	S	122.428	302.178	577.132	385.662	0.508	Sl	4	3	2	90.9676	130	33.37	34.96	519.916	520.008	27.348	2.869	6.756	3.802	161	1.428	24.77	27.49	657.56	658.289	29.237	3.109	7.588	4.014	224	1.644	30.2291	0.199331	30.2421	-0.214594	-56.7528	0.410451	52.409	1.18292	0.232195	-0.499709	1.92434	CC	CT	8.596	9.107	8.96
317	S	125.222	323.049	553.085	357.985	0.9906	Md	7	9	3	87.0966	130	29.67	33.14	538.258	538.741	27.611	2.903	6.989	3.926	156	1.465	29.21	32.29	545.62	546.672	27.785	2.925	7.039	3.94	160	1.478	38.8692	0.17391	13.5846	-0.540953	-20.1676	-0.582989	90.218	0.719222	0.438176	2.26645	1.58834	CC	TT	7.956	7.987	8.279
318	S	122.428	347.55	596.642	403.358	0.9906	Sl	4	3	3	86.4514	136	35	35.76	519.916	520.576	27.019	2.827	6.991	3.985	130	1.438	27.68	30.64	637.12	637.25	29.17	3.101	7.742	4.205	185	1.641	48.1119	0.251692	27.1332	-0.594431	-24.8228	-0.398304	106.291	1.17365	0.373113	3.17308	1.9504	CT	CT	8.15	8.597	8.519
319	S	123.19	304.9	571.234	347.55	1.905	Sl	4	3	3	87.0966	109	29.54	33.08	524.918	525.58	27.46	2.883	6.805	3.823	162	1.438	30.83	34.05	504.28	505.352	27.046	2.831	6.669	3.78	152	1.399	54.6689	0.195569	14.3968	-0.789939	-20.953	0.372221	71.8652	0.424009	0.459713	3.10398	2.03967	CT	CT	10.187	10.062	10.468
320	S	125.222	313.975	588.475	382.486	0.7874	Sl	4	3	2	81.2902	145	31.93	34.25	538.258	538.552	27.65	2.908	6.94	3.888	162	1.464	26.67	29.55	622.46	622.876	28.914	3.068	7.457	4.027	201	1.599	54.5145	0.198954	21.8363	-0.167051	-41.1792	-0.60233	70.1217	1.36978	0.340071	3.28383	1.94635	CC	CT	8.177	8.494	8.539
321	S	122.174	313.975	544.011	365.699	1.27	Sl	4	3	3	87.7418	125	31.63	34.1	518.248	518.373	27.231	2.854	6.808	3.847	152	1.427	28.17	31.17	573.65	573.963	28.258	2.985	7.163	3.951	179	1.523	30.572	0.0470385	22.5239	0.429628	-69.5521	-0.376228	43.0533	0.984968	0.372527	1.65164	1.69279	CT	CT	7.975	8.193	8.313
322	S	124.206	294.918	562.613	377.949	1.0668	Md	7	9	3	92.903	143	31.93	34.25	531.588	532.878	27.667	2.91	6.791	3.792	173	1.444	29.56	32.67	569.5	570.589	28.251	2.984	7.025	3.856	191	1.505	39.3199	0.138124	22.3142	-0.508218	-19.9803	-1.05506	77.0911	1.19417	0.318021	2.58952	2.4111	CT	CT	8.08	8.226	8.412
323	S	112.776	288.566	509.982	337.114	0.9906	Sl	4	3	2	95.4837	132	32.85	34.7	456.553	457.218	26.011	2.699	6.257	3.606	138	1.306	25.78	28.58	569.69	569.872	28.213	2.979	6.984	3.826	195	1.502	53.8887	0.0444055	21.825	-0.420588	-30.5464	-0.255243	70.4214	1.0703	0.384734	1.7819	1.28142	CT	CT	7.249	7.667	7.589
324	S	125.476	321.234	609.347	391.561	0.8636	Sl	4	3	3	89.0321	136	32.66	34.61	539.925	540.347	27.651	2.908	6.99	3.921	158	1.468	26.68	29.56	635.7	636.467	29.102	3.092	7.58	4.081	202	1.624	59.4421	0.0619077	27.6539	-0.162761	-7.58107	-0.596254	81.4585	0.801523	0.432392	2.72204	1.8871	CT	CT	8.922	9.303	9.272
325	S	125.73	351.18	628.857	408.802	0.8382	Sl	4	3	2	99.3546	126	34.15	35.34	541.593	542.549	27.537	2.893	7.157	4.046	139	1.478	26.2	29.04	668.85	670.397	29.618	3.158	7.955	4.268	197	1.692	26.7467	-0.0379656	21.6312	-0.238328	-56.7954	-0.290852	73.5118	1.08319	0.293556	3.63111	2.05503	CT	CC	9.29	9.822	9.654
326	S	123.19	293.103	540.381	384.301	1.0922	Sl	4	3	2	86.4514	154	32.93	34.74	524.918	526.161	27.554	2.895	6.738	3.771	171	1.431	27.79	30.75	607.21	607.876	28.698	3.041	7.238	3.903	209	1.562	39.9468	0.14653	17.9974	-0.157584	-72.4035	-0.745967	44.4737	1.4897	0.352358	5.6938	0.999222	CC	TT	7.109	7.339	7.467
327	S	122.174	310.345	558.53	382.033	1.2192	Sl	4	3	3	93.5482	133	33.14	34.84	518.248	518.973	27.289	2.862	6.791	3.832	155	1.426	27.86	30.83	602.74	603.399	28.678	3.038	7.318	3.981	195	1.566	36.1481	0.149822	32.4615	0.0535519	-46.5464	-0.729125	69.4067	1.746	0.324175	2.78172	1.34119	CC	CT	8.007	8.33	8.358
328	S	122.174	301.27	527.223	346.189	0.635	Sm	5	2	2	85.1611	141	29.83	33.22	518.248	518.59	27.333	2.867	6.74	3.795	161	1.425	25.81	28.61	582.61	582.909	28.392	3.002	7.141	3.907	192	1.53	69.5697	0.127933	14.9174	-0.721786	-12.9324	-1.04725	64.8112	0.8223	0.430685	3.04421	1.44043	CT	CC	7.142	7.329	7.488
329	S	123.19	284.936	550.817	384.301	0.889	Md	7	9	2	86.4514	159	32.93	34.74	524.918	526.135	27.591	2.9	6.689	3.734	177	1.427	29.29	32.38	583.2	583.643	28.395	3.002	7.043	3.828	204	1.52	67.209	0.163721	16.4895	-0.431919	10.0326	-1.18775	77.1223	0.919936	0.448674	0.564509	2.10222	TT	CC	7.385	7.546	7.713
330	S	116.078	303.993	551.724	369.328	0.889	Sl	4	3	2	85.8063	138	34.47	35.49	478.23	478.23	26.355	2.743	6.486	3.719	138	1.351	26.59	29.46	604.3	604.888	28.685	3.039	7.289	3.953	200	1.565	14.367	0.267425	40.3055	0.69444	-67.5558	0.446179	44.4027	1.4955	0.209807	4.40398	1.80407	CT	CT	7.74	8.238	8.096
331	S	123.19	317.604	542.65	364.338	0.635	Sl	4	3	2	90.9676	149	31.09	33.84	524.918	525.205	27.357	2.87	6.872	3.876	153	1.44	24.95	27.69	623.18	623.784	28.94	3.071	7.484	4.045	199	1.602	49.8716	0.0911447	31.3148	-0.321131	-46.2186	-0.12911	51.2755	0.620831	0.208585	-0.45549	1.74561	CT	CT	6.934	7.19	7.291
332	S	117.602	321.234	550.363	353.902	1.4732	Sm	5	2	3	78.0644	109	32.42	34.49	488.234	488.301	26.417	2.751	6.642	3.811	131	1.373	30.36	33.54	521.18	521.976	27.276	2.86	6.868	3.883	149	1.433	36.8542	0.0177576	27.8301	-0.107004	-21.4766	-1.28995	58.2967	0.883476	0.278892	4.40524	0.719198	CC	CT	9.028	9.188	9.327
333	S	120.396	311.252	555.808	371.143	1.0922	Sm	5	2	3	76.774	144	32.86	34.71	506.576	506.729	26.992	2.824	6.716	3.811	148	1.405	29	32.07	568.41	569.508	28.217	2.98	7.116	3.93	179	1.512	57.9495	0.136688	29.7497	-0.276015	-21.3946	-0.497643	74.7553	1.34389	0.396998	4.63115	1.14782	CC	CT	7.623	7.854	7.966
334	S	120.396	307.623	573.956	379.764	0.8382	Sm	5	2	2	79.9998	152	33.66	35.1	506.576	507.324	27.056	2.832	6.699	3.797	151	1.404	27.76	30.73	600.99	601.541	28.648	3.034	7.291	3.965	196	1.562	35.8409	0.0438768	21.4512	-0.465255	-59.1045	-0.225271	64.76	1.08982	0.312955	0.217607	1.72916	CC	TT	7.744	8.099	8.102
335	S	116.84	298.094	558.53	360.708	0.8636	Sl	4	3	2	100.645	135	33.36	34.95	483.232	484.47	26.626	2.777	6.492	3.707	146	1.358	25.3	28.06	612.21	613.379	28.788	3.052	7.3	3.935	208	1.573	32.0344	0.140056	30.6123	-0.191453	-35.9914	-0.256552	85.1845	1.12774	0.418244	7.35879	0.822504	CC	CT	8.1	8.606	8.453
336	S	121.158	285.844	586.207	396.098	1.1176	Sl	4	3	3	102.58	130	34.85	35.68	511.579	512.01	27.305	2.864	6.608	3.713	169	1.406	27.04	29.95	636.64	637.78	28.987	3.077	7.363	3.904	227	1.601	51.9705	0.0401895	27.6569	-0.364295	-22.1383	-0.556438	.	.	.	.	.	CC	.	9.153	9.703	9.521
337	S	122.174	306.715	549.456	361.615	1.2446	Sl	4	3	3	63.8708	143	31.26	33.92	518.248	518.319	27.281	2.861	6.769	3.817	157	1.426	29.58	32.7	545.06	546.134	27.844	2.932	6.944	3.869	171	1.472	30.9216	0.159516	17.6099	-0.230858	-63.1719	-0.374439	63.8655	1.54596	0.31932	2.68979	1.70863	CC	TT	7.645	7.748	7.977
338	S	120.65	287.659	556.715	372.505	1.143	Sl	4	3	2	92.903	142	32.89	34.72	508.244	508.735	27.232	2.854	6.598	3.715	166	1.401	27.36	30.29	596.67	597.036	28.555	3.022	7.14	3.861	208	1.543	40.0326	0.157319	33.7964	0.0436714	-33.1522	-0.933789	65.3956	1.77188	0.357854	3.42394	1.71748	CT	CC	7.991	8.336	8.339
339	S	121.92	314.882	571.688	377.042	1.016	Sm	5	2	2	97.4192	151	32.78	34.67	516.581	517.312	27.22	2.853	6.804	3.847	151	1.424	27.36	30.3	603.37	603.799	28.683	3.039	7.349	4.003	192	1.57	45.6744	0.11257	35.7315	-0.0355398	-39.8172	-0.434265	70.8285	1.52939	0.410894	1.34396	2.17895	CT	CC	7.615	7.918	7.974
340	S	120.65	300.363	532.214	343.013	0.9144	Sm	5	2	2	96.774	135	30.16	33.38	508.244	509.024	27.155	2.845	6.671	3.77	157	1.406	26.27	29.11	570.56	570.785	28.221	2.98	7.062	3.884	187	1.51	51.8675	0.087601	21.9629	-0.160607	-27.4769	-0.449608	77.2915	0.968203	0.514226	2.12401	1.72969	CT	CT	7.514	7.73	7.855
341	S	122.936	351.18	599.365	388.385	0.381	Sl	4	3	2	86.4514	141	33.41	34.98	523.251	523.559	27.054	2.832	7.03	4.007	129	1.445	24.54	27.24	665.26	665.997	29.546	3.148	7.932	4.263	195	1.686	47.8604	0.115421	16.456	-0.526767	-32.2132	-1.24296	71.4338	0.949927	0.26321	4.58457	0.801324	CC	CT	7.901	8.385	8.281
342	S	120.65	322.142	572.142	371.143	1.397	Sl	4	3	2	102.58	115	32.76	34.66	508.244	509.432	26.989	2.824	6.786	3.859	142	1.41	27.87	30.84	586.5	587.739	28.488	3.014	7.292	4.01	180	1.547	42.6506	0.155328	38.3107	-0.186846	-20.3755	-0.74126	67.1385	1.40922	0.382051	1.76451	1.57664	CC	CT	9.092	9.435	9.406
343	S	121.412	363.884	598.911	406.987	1.3208	Sl	4	3	2	103.871	141	35.75	36.13	513.246	514.023	26.678	2.784	7.019	4.033	115	1.432	28.12	31.11	635.44	635.713	29.191	3.103	7.824	4.274	174	1.646	30.0787	0.191368	20.1292	0.220326	-47.567	-0.353086	90.8645	1.59061	0.300324	5.73832	1.26506	CT	CC	7.769	8.185	8.138
344	S	124.46	308.53	547.641	360.254	1.016	Sl	4	3	2	90.9676	150	30.19	33.4	533.255	534.49	27.63	2.905	6.881	3.855	164	1.453	26.66	29.53	589.78	589.86	28.482	3.013	7.228	3.952	190	1.546	44.1008	0.0158028	22.0003	0.104482	-44.7308	-0.407387	90.5482	0.909524	0.282717	2.61463	1.55487	CC	CC	7.219	7.351	7.571
345	S	121.666	325.771	593.466	388.385	1.2954	Sl	4	3	3	98.0643	131	33.93	35.23	514.913	516.205	27.122	2.84	6.85	3.888	143	1.423	28.03	31.02	609.4	610.863	28.822	3.056	7.453	4.063	188	1.586	45.6799	0.19408	14.442	-0.625794	-37.1125	-0.330254	63.2394	1.0158	0.401921	1.16366	2.68512	CC	TT	8.738	9.135	9.081
346	S	126.746	331.216	569.873	394.283	1.2446	Sl	4	3	3	89.6772	147	32.39	34.48	548.262	549.616	27.813	2.928	7.1	3.979	156	1.485	28.47	31.5	611.07	612.372	28.844	3.059	7.494	4.091	185	1.591	43.7315	0.0846222	22.3977	-0.608457	-34.9969	-0.789757	70.2156	0.876977	0.300847	0.53531	2.41952	CT	CC	7.443	7.609	7.803
347	S	121.92	297.641	567.151	372.051	0.9144	Sm	5	2	2	95.4837	149	32.32	34.44	516.581	517.306	27.344	2.869	6.711	3.776	163	1.421	26.92	29.82	603.04	603.801	28.665	3.037	7.242	3.92	204	1.559	35.6635	0.260487	39.5674	-0.260235	-39.2607	0.216484	75.418	1.5679	0.0913851	2.21987	1.48361	CC	CT	7.821	8.139	8.178
348	S	116.84	288.566	524.047	369.782	1.3716	Sl	4	3	3	75.4837	143	34.2	35.36	483.232	483.293	26.663	2.782	6.438	3.667	152	1.357	29.55	32.66	557.6	558.635	28.085	2.963	6.913	3.806	190	1.482	62.8008	0.3128	25.3536	-0.634003	-13.3083	0.127268	92.4905	0.595931	0.437863	2.13095	1.79733	CC	CT	7.258	7.521	7.597
349	S	122.174	313.067	572.595	350.726	0.9652	Sm	5	2	3	85.8063	115	30.25	33.43	518.248	518.838	27.262	2.858	6.805	3.843	153	1.427	27.4	30.33	563.86	564.158	28.104	2.965	7.097	3.931	175	1.506	37.9072	0.0864915	32.7411	-0.63363	-46.9787	-0.60419	52.9046	0.805009	0.232621	-0.238712	1.3944	CC	TT	9.354	9.59	9.684
350	S	120.396	306.715	577.586	369.328	0.4318	Sl	4	3	2	89.6772	150	32.7	34.63	506.576	507.763	27.088	2.836	6.695	3.793	152	1.403	24.18	26.86	642.87	643.84	29.13	3.096	7.533	4.019	215	1.625	34.6665	0.115096	14.5884	-0.24328	-31.9741	-0.320605	72.4462	1.24885	0.247199	2.74545	0.891382	CC	CT	7.792	8.282	8.166
351	S	119.634	330.309	586.661	397.913	1.27	Sl	4	3	3	101.29	146	35.65	36.07	501.574	501.925	26.691	2.786	6.78	3.877	132	1.4	27.88	30.85	625.87	627.012	29.027	3.082	7.578	4.109	192	1.614	36.8844	0.118431	32.5609	-0.0938674	-41.545	0.61309	46.3306	1.0502	0.275103	1.87908	1.24626	CC	CT	7.818	8.312	8.211
352	S	134.62	353.902	631.125	407.895	1.016	Sl	4	3	3	89.0321	130	30.42	33.51	599.953	600.735	28.661	3.036	7.55	4.171	165	1.582	27.71	30.67	643.34	644.049	29.291	3.116	7.817	4.243	184	1.654	60.3382	0.222151	16.8668	-1.08642	11.0652	-1.28854	.	.	.	.	.	CC	TT	9.194	9.379	9.551
353	S	124.46	396.552	645.191	431.942	0.9652	Tr	3	4	.	123.226	106	36.81	36.64	533.255	533.592	26.91	2.814	7.293	4.197	104	1.47	24.81	27.54	725.27	726.495	30.461	3.265	8.541	4.551	192	1.801	41.8441	0.21191	37.8816	0.327104	-14.918	-1.73664	78.483	1.59761	0.347759	1.60103	2.07192	CC	CC	9.807	10.652	10.188
354	S	123.952	355.717	531.76	347.096	0.7874	Sm	5	2	3	79.3547	121	29.19	32.9	529.92	531.047	27.23	2.854	7.1	4.039	130	1.458	26.93	29.83	566.02	566.802	28.033	2.956	7.341	4.114	148	1.522	53.1402	0.189967	25.5157	-0.588331	-19.5469	-0.684848	95.0934	1.3643	0.406924	1.78901	2.5916	CT	CT	7.042	7.14	7.369
355	S	124.206	385.662	558.984	349.365	1.397	Sm	5	2	2	98.7095	108	29.29	32.95	531.588	531.777	26.96	2.82	7.24	4.155	110	1.469	28.52	31.55	543.93	544.874	27.35	2.869	7.332	4.184	117	1.493	76.2149	0.124355	25.9845	-0.713501	23.3072	-2.04264	84.6438	1.13514	0.445613	1.76799	2.26482	CT	CC	7.745	7.846	8.123
356	S	126.746	321.234	541.289	361.162	0.8382	Sl	4	3	2	110.968	117	29.34	32.98	548.262	548.679	27.812	2.928	7.045	3.938	162	1.483	24.49	27.19	625.85	626.937	29.002	3.079	7.523	4.067	198	1.609	12.5253	0.127989	32.1085	0.784637	-55.3884	0.34557	72.2353	1.24571	0.270788	0.181677	2.17801	CT	CT	7.958	8.212	8.313
357	S	126.492	392.922	594.828	405.172	0.635	Tr	3	4	.	113.548	132	33.5	35.02	546.595	547.9	27.383	2.874	7.381	4.216	114	1.497	23.4	26.01	708.3	708.897	30.235	3.236	8.42	4.511	187	1.774	41.9159	0.188408	41.2691	0.652893	-41.7637	-0.331417	78.8477	1.2687	0.395871	1.00473	1.65342	CC	CC	7.337	7.733	7.716
358	S	120.142	353.902	566.697	338.022	0.9398	Sl	4	3	2	83.2256	110	29.91	33.26	504.909	505.105	26.511	2.763	6.914	3.976	117	1.413	26.39	29.24	561.26	562.237	27.953	2.946	7.301	4.097	147	1.514	58.7203	0.0407798	34.6153	-0.499965	-32.1545	-0.0813833	99.9018	1.21447	0.401597	-0.131888	2.03082	CT	CT	8.615	8.862	8.928
359	S	121.92	383.848	583.485	386.116	1.0922	Sl	4	3	2	98.0643	121	33.62	35.08	516.581	517.878	26.576	2.771	7.121	4.112	104	1.436	27.04	29.94	621.9	622.298	29.006	3.08	7.842	4.332	156	1.627	66.2649	0.131235	34.9723	-0.696916	-13.7752	-1.68151	88.4178	1.10062	0.448373	1.72877	2.46215	CT	CC	7.79	8.128	8.141
360	S	118.872	354.809	569.873	380.672	1.4478	Sl	4	3	3	104.516	108	34.37	35.45	496.571	497.273	26.275	2.733	6.859	3.96	112	1.399	28.16	31.16	595.93	597.268	28.617	3.03	7.531	4.167	163	1.575	4.62039	0.126276	21.4891	0.239184	-79.4408	0.694496	71.672	1.32811	0.40219	-0.397953	2.25958	CC	.	8.67	9.114	8.999
361	S	121.412	359.347	540.835	352.087	1.1176	Sl	4	3	2	98.0643	108	30.69	33.64	513.246	513.68	26.707	2.788	6.998	4.016	118	1.43	26.49	29.35	580.44	580.459	28.27	2.986	7.451	4.156	152	1.549	42.2483	0.116529	14.7353	-0.44164	-16.8488	-1.25275	86.2256	1.31524	0.307888	1.80613	1.707	TT	CC	7.703	7.916	8.035
362	S	121.92	421.96	671.053	427.405	2.1336	Sl	4	3	3	83.8708	95	37.43	36.95	516.581	517.331	26.047	2.704	7.226	4.237	79	1.421	33.67	37.12	576.77	577.735	27.988	2.95	7.711	4.388	111	1.555	58.3656	0.136756	26.0544	-0.586823	-21.484	-0.564141	59.855	0.777686	0.470892	0.451658	1.91616	TT	CC	11.562	12.007	11.907
363	S	117.856	376.588	586.661	372.958	2.032	Sl	4	3	4	93.5482	95	34.07	35.3	489.902	489.92	25.681	2.658	6.883	4.018	93	1.381	31.48	34.75	531.4	531.862	27.056	2.832	7.203	4.122	116	1.468	71.268	0.141879	18.8381	-1.11425	10.3455	-1.29463	113.056	0.894253	0.502969	2.47409	1.45128	TT	CC	9.787	10.035	10.116
364	S	118.618	330.309	548.548	385.209	1.0414	Sl	4	3	1	109.032	128	34.89	35.7	494.904	496.077	26.556	2.769	6.736	3.862	129	1.387	26.04	28.86	636.56	636.713	29.115	3.094	7.638	4.125	196	1.631	45.4834	0.202851	35.7401	0.438715	-3.60141	-0.882955	79.8263	1.59558	0.446444	3.31694	1.85796	CT	CT	7.515	7.982	7.878
365	S	125.476	352.995	612.069	394.283	0.889	Sl	4	3	2	98.7095	120	32.92	34.73	539.925	540.989	27.491	2.887	7.154	4.05	137	1.475	26.2	29.04	647.4	647.673	29.323	3.12	7.835	4.245	186	1.66	64.0802	0.224633	27.1632	-1.18352	11.8413	-1.1841	89.1075	0.893534	0.460698	0.878896	2.21277	TT	CC	9.164	9.608	9.518
366	S	126.238	392.015	615.245	409.256	0.6096	Sl	4	3	3	112.903	119	33.98	35.26	544.927	545.26	27.294	2.862	7.364	4.209	113	1.495	24.22	26.9	701.2	702.449	30.175	3.228	8.376	4.498	185	1.763	40.9194	0.21103	43.8812	0.358439	-31.7948	-0.316938	117.146	1.11856	0.361405	1.10459	1.28925	CC	CT	8.382	8.914	8.771
367	S	118.872	327.586	506.352	348.457	1.016	Sl	4	3	3	91.6127	132	31.4	33.99	496.571	496.632	26.571	2.77	6.732	3.855	131	1.39	26.38	29.23	576.84	577.091	28.288	2.989	7.261	4.019	171	1.536	50.9109	0.0455444	34.5976	-0.570516	4.76848	-1.77276	93.7718	1.26446	0.457786	3.21866	2.22192	CT	CC	6.505	6.71	6.836
368	S	117.602	360.254	572.595	369.782	1.6256	Sl	4	3	3	72.2579	130	33.88	35.21	488.234	489.39	25.946	2.691	6.817	3.958	104	1.38	30.96	34.18	535.03	535.368	27.282	2.861	7.154	4.068	129	1.469	41.9179	0.106471	8.11181	-1.06944	-23.4612	-0.863368	71.3642	1.28303	0.323064	1.71368	2.32161	TT	CC	7.855	8.042	8.182
369	S	118.364	350.272	534.483	355.263	1.27	Sm	5	2	2	87.7418	121	32.23	34.4	493.237	493.602	26.212	2.725	6.815	3.935	113	1.392	28.78	31.83	548.48	549.287	27.689	2.913	7.198	4.057	143	1.49	82.0569	0.00524047	24.5106	-1.0951	0.256749	-1.61829	101.461	1.18979	0.420291	0.999891	1.9685	CT	CT	7.27	7.437	7.594
370	S	115.824	333.938	529.038	332.123	1.6256	Sl	4	3	3	81.2902	103	31.14	33.86	476.562	477.744	25.961	2.693	6.622	3.833	116	1.355	29.62	32.73	500.86	501.177	26.631	2.778	6.793	3.89	129	1.4	44.2322	0.103652	8.98398	-0.902471	-18.2571	-1.0319	65.1375	0.953344	0.389678	1.88907	2.57403	TT	CT	8.459	8.574	8.743
371	S	116.84	337.568	581.67	357.985	1.143	Sm	5	2	3	76.774	98	33.11	34.83	483.232	484.194	26.106	2.711	6.686	3.863	117	1.369	28.98	32.05	549.3	550.242	27.781	2.924	7.139	4.007	152	1.488	80.2175	0.264355	18.979	-1.41654	23.5966	-1.43181	111.731	1.19451	0.583724	-0.955303	2.20716	CC	CT	10.331	10.724	10.631
372	S	119.634	392.922	606.624	397.913	1.524	Sl	4	3	3	89.6772	121	35.65	36.07	501.574	501.85	25.875	2.682	7.026	4.103	89	1.401	29.85	32.99	594.35	595.461	28.513	3.017	7.709	4.317	138	1.582	90.1549	0.270742	23.2144	-1.30941	25.7764	-2.16422	127.115	1.49482	0.598163	1.65262	2.79995	CT	CT	8.352	8.743	8.699
373	S	123.698	384.755	610.708	385.662	0.9398	Sl	4	3	2	90.9676	122	32.85	34.7	528.253	528.678	26.882	2.81	7.212	4.144	109	1.462	26.79	29.68	625.23	625.693	29.065	3.087	7.868	4.342	157	1.633	61.7008	0.23404	37.3605	-0.844782	-13.2294	-0.791187	76.885	1.08008	0.534162	-1.76879	3.01283	CC	TT	8.488	8.863	8.841
374	S	121.158	332.123	529.038	339.383	1.3716	Sl	4	3	2	92.903	122	29.62	33.12	511.579	511.83	26.927	2.816	6.858	3.906	136	1.419	27.78	30.75	541.03	541.195	27.601	2.901	7.054	3.968	151	1.473	34.9863	0.198639	15.2135	-0.500881	-18.8586	-0.55327	120.065	1.35389	0.414851	1.63488	2.21117	CT	CT	7.461	7.551	7.772
375	S	119.126	343.92	607.532	341.198	0	Sl	4	3	3	82.5805	121	30.62	33.61	498.239	.	.	.	.	.	.	.	.	.	.	.	.	.	.	.	.	.	33.9312	0.188679	30.4954	-0.309109	-56.6679	1.00743	96.2161	1.15857	0.248427	0.712459	2.0685	TT	CC	.	.	.
376	S	114.808	378.403	525.862	308.076	1.3462	Sl	4	3	2	79.3547	107	29.34	32.98	469.892	471.053	24.914	2.56	6.718	3.969	81	1.331	27.97	30.95	491.75	491.972	25.733	2.664	6.904	4.029	93	1.384	69.3669	0.184655	24.9427	-1.06514	-15.6096	-1.54221	51.422	0.762389	0.51724	0.325285	2.43426	TT	CC	7.086	7.197	7.418
377	S	121.158	375.681	561.252	371.143	1.2446	Sl	4	3	3	103.871	120	32.55	34.55	511.579	512.029	26.469	2.758	7.052	4.071	106	1.428	27.07	29.97	599.3	600.076	28.626	3.032	7.657	4.258	151	1.586	14.9631	-0.0149728	0.864908	0.415469	-49.5645	0.0287776	65.5069	1.26372	0.318215	2.37885	1.85722	TT	CC	7.427	7.718	7.767
378	S	119.888	328.494	530.853	351.18	1.1176	Sl	4	3	2	96.774	101	31.23	33.91	503.241	503.353	26.741	2.792	6.782	3.873	134	1.403	26.56	29.43	577.98	578.319	28.31	2.991	7.274	4.024	171	1.538	29.2195	0.0916746	32.102	0.311138	-48.3581	-0.662749	96.8493	1.45874	0.435745	0.1425	2.7332	CT	CT	8.447	8.774	8.77
379	S	120.904	337.568	525.862	352.541	0.9398	Sl	4	3	2	82.5805	122	30.94	33.76	509.911	511.109	26.883	2.81	6.875	3.924	132	1.417	26.72	29.59	577.43	577.98	28.293	2.989	7.32	4.062	165	1.539	65.0797	0.172075	9.13309	-1.3841	-25.6572	-1.17408	100.14	0.711982	0.448053	1.45784	2.59042	CC	TT	7.147	7.357	7.489
380	S	117.348	300.363	466.878	300.363	1.2446	Sl	4	3	2	76.774	118	27.58	32.12	486.567	487.632	26.673	2.783	6.526	3.723	146	1.365	27.52	30.46	487.56	487.991	26.662	2.782	6.531	3.726	146	1.367	58.7542	0.159305	18.8015	-0.558481	-20.7704	-0.230296	120.374	1.46736	0.462806	2.72491	2.80088	TT	CC	6.6	6.603	6.899
381	S	119.126	324.864	538.113	340.744	1.6256	Sl	4	3	3	75.4837	98	30.58	33.59	498.239	498.525	26.659	2.782	6.73	3.848	134	1.393	30.18	33.34	504.63	505.632	26.863	2.808	6.775	3.862	138	1.404	67.3471	0.150064	25.3619	-0.530648	-28.6911	-1.18732	88.4251	1.46915	0.538769	2.00806	2.06194	TT	CT	9.283	9.315	9.576
382	S	128.27	369.328	609.8	376.134	0.508	Sl	4	3	2	93.5482	120	30.09	33.35	558.267	558.745	27.788	2.925	7.356	4.152	135	1.513	24.41	27.1	649.24	650.234	29.425	3.133	7.94	4.32	177	1.671	52.1212	0.354362	41.8325	0.00866599	-13.7471	-1.51824	71.6671	1.34878	0.391443	1.31825	1.64912	CC	CT	8.771	9.131	9.136
383	S	118.11	363.884	578.04	381.125	1.1938	Md	7	20	3	86.4514	123	34.72	35.62	491.569	492.219	25.977	2.695	6.855	3.979	103	1.387	30.65	33.86	556.75	557.453	27.794	2.926	7.32	4.128	138	1.508	53.839	0.0977299	0.44504	-1.18962	-4.65913	-1.61012	94.4191	0.619293	0.328492	1.09053	2.47824	TT	CC	8.146	8.419	8.475
384	S	125.476	405.626	622.505	404.265	0.6096	Sl	4	3	2	97.4192	116	33.84	35.18	539.925	540.573	27.042	2.83	7.375	4.245	102	1.482	25.17	27.93	678.63	679.751	29.95	3.2	8.308	4.518	168	1.728	72.393	0.294302	25.4153	-0.776841	-1.42546	-0.967033	105.253	1.23475	0.588165	3.22371	2.865	CT	CC	8.525	9.022	8.897
385	S	118.872	333.938	532.668	330.309	1.397	Sl	4	3	3	84.516	98	29.72	33.17	496.571	497.35	26.538	2.766	6.764	3.88	127	1.392	28.29	31.3	519.46	519.871	27.114	2.84	6.92	3.931	139	1.434	3.16795	0.171078	-14.8614	-0.559253	-63.2272	0.956129	34.0852	0.865084	0.530132	0.837951	2.26637	TT	CC	8.81	8.917	9.086
386	S	122.174	374.773	593.92	401.089	0.9398	Sl	4	3	2	103.871	132	34.9	35.71	518.248	518.431	26.674	2.784	7.099	4.085	110	1.442	26.22	29.06	657.13	658.082	29.545	3.148	8.017	4.356	177	1.685	19.7521	0.184563	-2.10683	-0.36372	-43.592	-0.462691	43.0795	1.29073	0.236171	6.14653	1.61912	CT	CC	7.724	8.164	8.097
387	S	122.682	336.661	612.069	413.793	0.5588	Sl	4	3	1	105.161	120	35.86	36.18	521.583	521.705	27.128	2.841	6.948	3.946	138	1.438	24.6	27.31	701.82	702.506	29.825	3.184	8.056	4.241	219	1.732	47.1878	0.171076	39.9675	-0.209744	-30.7918	-0.517769	86.0502	1.24149	0.503351	-0.725831	1.99229	CT	CC	9.299	10.044	9.672
388	S	119.888	382.94	609.347	392.015	0.9144	Sl	4	3	2	101.29	121	35	35.75	503.241	504.177	26.12	2.713	7.013	4.075	97	1.408	26.1	28.93	645.65	646.072	29.383	3.128	7.987	4.37	167	1.667	57.3677	0.106735	26.1942	-0.485107	-31.969	-0.763696	105.325	0.728815	0.4132	0.648634	1.95699	CT	CT	8.463	9.049	8.826
389	S	116.84	275.862	513.612	326.679	1.2446	Sm	5	2	3	87.7418	121	30.22	33.41	483.232	483.893	26.823	2.802	6.367	3.613	162	1.352	28.11	31.1	516.98	517.126	27.441	2.881	6.581	3.677	179	1.409	43.2437	0.109301	16.9383	-0.812597	-25.2188	0.267954	54.4017	0.376427	0.359525	0.283613	1.88351	CT	CT	8.216	8.335	8.504
390	S	120.396	325.771	526.77	358.439	0.889	Sl	4	3	2	105.161	117	31.69	34.13	506.576	507.087	26.877	2.809	6.792	3.87	138	1.408	25.07	27.81	612.55	613.368	28.835	3.058	7.47	4.068	189	1.591	47.6699	0.195098	14.9311	-0.634315	-44.0506	0.598632	50.6583	0.682258	0.347521	2.26221	1.70551	CT	CC	7.497	7.842	7.849
391	S	108.966	274.047	468.24	316.243	1.1176	Tr	3	4	.	66.4515	134	32.49	34.52	431.541	432.455	25.533	2.639	6.006	3.487	135	1.255	27.11	30.02	517.57	518.159	27.483	2.886	6.575	3.67	181	1.409	22.7278	0.216656	28.4816	-0.624932	-46.8891	0.315007	40.5273	1.07918	0.334812	3.89733	0.918869	TT	CC	6.501	6.784	6.82
392	S	122.174	307.623	514.065	351.633	0.762	Sm	5	2	3	67.7418	127	30.33	33.47	518.248	519.108	27.316	2.865	6.776	3.821	157	1.425	27.69	30.64	560.56	560.585	28.05	2.958	7.044	3.901	177	1.499	36.1472	0.181323	33.8057	-0.275474	-16.2202	0.109921	55.821	0.87185	0.381288	1.17297	2.16859	CT	CT	7.235	7.369	7.572
393	S	124.206	359.347	598.457	400.181	1.0668	Sl	4	3	3	95.4837	130	33.98	35.26	531.588	532.134	27.212	2.852	7.127	4.057	128	1.462	27.36	30.3	637.55	638.349	29.234	3.109	7.814	4.259	178	1.648	48.1152	0.0205795	27.4009	0.0749317	-32.915	-0.0839743	84.8409	1.18109	0.268617	-0.933682	1.54757	CT	CC	8.232	8.629	8.601
394	S	113.792	292.196	528.584	327.132	1.4224	Sl	4	3	3	81.2902	108	31.51	34.04	463.223	463.901	26.145	2.716	6.322	3.637	139	1.319	28.57	31.6	510.29	511.179	27.263	2.858	6.639	3.739	164	1.407	41.0305	0.18927	7.18094	-1.33794	-33.9116	-0.902583	73.2045	0.9946	0.324983	-1.10544	1.601	CC	CT	9.049	9.309	9.35
395	S	118.618	296.733	524.955	351.18	0	Sl	4	3	2	84.516	134	31.75	34.16	494.904	.	.	.	.	.	.	.	.	.	.	.	.	.	.	.	.	.	45.6666	0.0826667	12.7542	-0.528997	-55.3714	-0.628877	75.9623	0.959105	0.336281	2.61236	1.95053	CT	CT	.	.	.
396	S	129.032	330.309	593.466	397.913	0.6096	Sm	5	2	2	89.0321	129	31.79	34.18	563.269	563.561	28.049	2.958	7.19	4.005	163	1.512	26.43	29.29	649.08	650.278	29.3	3.117	7.715	4.142	202	1.649	50.7699	0.129288	40.6415	0.189739	-35.7511	-0.6635	82.3852	2.00277	0.238237	2.94489	1.63812	CC	CT	8.616	8.945	8.981
397	S	123.19	340.29	554.9	384.755	1.0414	Sl	4	3	2	94.1934	125	32.97	34.76	524.918	526.046	27.231	2.854	6.991	3.968	138	1.445	27.03	29.94	620.04	621.3	28.976	3.076	7.601	4.146	183	1.61	27.7167	0.203743	27.3599	-0.210502	-53.1454	0.696554	63.6598	1.38344	0.328538	2.13628	2.18926	CC	CT	7.659	7.974	8.019
398	S	127.762	367.514	617.967	381.125	1.7272	Sl	4	3	3	87.7418	104	30.76	33.68	554.932	556.064	27.754	2.921	7.326	4.138	135	1.506	30.61	33.81	557.39	558.192	27.794	2.926	7.342	4.143	136	1.51	42.5782	-0.0396966	18.8601	-0.139909	-60.5172	-0.246953	55.7411	0.925381	0.347744	3.29016	2.69537	CT	CT	10.396	10.407	10.719
399	S	117.602	304.9	477.314	323.956	1.0414	Sl	4	3	2	81.2902	136	29.65	33.13	488.234	488.573	26.623	2.777	6.56	3.746	143	1.37	26.72	29.6	535.21	535.734	27.649	2.907	6.87	3.843	167	1.455	51.2814	0.126126	20.603	-0.567181	-28.1627	-0.654201	61.942	1.06525	0.452147	1.70706	1.60648	CC	TT	6.143	6.258	6.457
400	S	123.698	359.347	571.688	405.172	0.5588	Sl	4	3	2	101.29	145	34.65	35.58	528.253	528.531	27.112	2.839	7.103	4.049	126	1.457	24.69	27.41	687.65	688.243	29.823	3.183	8.11	4.331	199	1.725	21.8119	0.13648	16.1973	-0.206641	-35.5567	0.211349	96.4819	0.791068	0.335768	2.40959	1.73822	CC	CT	6.978	7.362	7.346
401	S	117.602	299.456	548.548	346.642	1.3716	Sl	4	3	3	71.6128	107	31.75	34.16	488.234	488.644	26.687	2.785	6.531	3.723	147	1.368	29.36	32.46	526.46	527.511	27.54	2.894	6.785	3.802	167	1.437	43.1311	0.149427	19.2713	-1.27088	-33.1848	0.562578	57.5729	0.42748	0.376776	0.922078	2.08616	CT	CT	9.54	9.755	9.843
402	S	128.524	348.457	544.918	382.033	1.2192	Sm	5	2	3	80.645	139	30.53	33.56	559.935	560.999	27.954	2.946	7.265	4.073	150	1.51	29.55	32.66	575.69	576.031	28.225	2.981	7.365	4.103	157	1.538	50.3019	0.0160734	10.7752	-0.350458	-56.3871	-0.247401	60.7785	1.68646	0.408002	0.268412	2.36968	CT	CT	6.92	6.962	7.254
403	S	118.11	284.936	473.23	304.9	1.2446	Sl	4	3	2	89.6772	117	27.69	32.17	491.569	491.699	26.891	2.811	6.474	3.67	159	1.372	26.74	29.62	506.74	506.887	27.202	2.851	6.571	3.7	167	1.397	33.761	0.0667217	25.5897	-0.115126	-48.0463	-1.37984	48.508	1.19902	0.380956	1.15497	1.72272	CT	CT	7.056	7.106	7.368
404	S	124.46	312.16	564.428	352.087	1.4224	Tr	3	4	.	90.9676	110	29.44	33.03	533.255	533.817	27.576	2.898	6.898	3.871	161	1.454	27.58	30.53	562.99	563.016	28.079	2.962	7.085	3.925	175	1.505	25.1654	0.0742114	13.0409	-0.529354	-44.2738	0.136804	37.971	0.606434	0.36702	2.6691	1.58072	TT	CC	9.416	9.57	9.746
405	S	118.872	324.864	543.103	372.505	0.8128	Sm	5	2	2	103.226	137	33.61	35.08	496.571	496.695	26.605	2.775	6.718	3.844	133	1.39	25.93	28.75	619.56	620.831	28.942	3.072	7.508	4.074	193	1.601	39.847	-0.00761933	20.469	-0.224033	-47.0286	-0.194182	64.4235	1.22155	0.406741	3.77753	1.18321	CT	CC	7.199	7.577	7.557
406	S	105.918	313.067	519.056	376.588	1.1176	Sm	5	2	2	96.1288	142	39.3	37.87	411.532	411.601	23.815	2.421	6.03	3.582	91	1.22	27.92	30.9	593.74	594.338	28.561	3.023	7.281	3.98	189	1.554	26.6555	0.066559	14.8072	-0.0988237	-68.8767	-0.796636	54.989	1.33195	0.284616	4.63225	1.17813	CT	CC	6.719	7.338	7.062
407	S	124.46	306.715	501.361	346.189	1.4478	Sm	5	2	2	103.226	141	28.89	32.76	533.255	534.191	27.625	2.904	6.87	3.848	165	1.453	28.39	31.41	541.32	542.232	27.771	2.923	6.921	3.862	169	1.466	43.8183	0.0317412	36.1174	0.144939	-62.9839	-0.356705	73.3659	0.956572	0.328982	1.83244	2.02611	CC	TT	6.545	6.564	6.869
408	S	124.46	325.771	570.327	362.976	1.1938	Sl	4	3	3	102.58	138	30.44	33.52	533.255	534.169	27.513	2.89	6.972	3.927	152	1.457	26.76	29.64	592.2	593.301	28.566	3.024	7.348	4.036	180	1.559	27.9051	-0.0850404	24.3154	-0.281335	-53.381	0.450417	88.6987	0.970992	0.277651	2.50587	2.03828	CT	CT	7.894	8.113	8.247
409	S	117.348	298.548	484.12	325.318	0.9398	Sl	4	3	2	86.4514	120	29.88	33.25	486.567	487.256	26.672	2.783	6.516	3.716	147	1.365	25.92	28.74	550.02	550.801	27.938	2.944	6.927	3.841	179	1.476	40.7751	0.100853	0.822432	-0.513228	-8.34863	-1.53212	75.8125	1.14242	0.386758	3.94366	1.40281	CT	CT	6.87	7.064	7.199
410	S	121.158	270.417	460.526	310.799	0.635	Sl	4	3	2	88.3869	139	26.98	31.82	511.579	512.467	27.414	2.878	6.516	3.642	181	1.397	24.08	26.75	558.02	558.24	28.065	2.96	6.798	3.718	203	1.471	24.5193	0.0562827	30.7163	0.519681	-64.8375	-0.422038	52.4218	1.08828	0.373975	4.4077	1.99594	CC	TT	6.143	6.243	6.47
411	S	115.57	309.437	480.944	323.956	1.6764	Sl	4	3	3	74.8386	123	30.49	33.54	474.895	475.974	26.255	2.73	6.493	3.733	133	1.345	30.13	33.29	480.63	481.465	26.399	2.749	6.532	3.746	136	1.356	49.8599	0.0402515	18.915	-0.598063	-28.2672	-0.536479	58.5739	1.0161	0.51369	-0.468729	2.45396	TT	CC	6.679	6.698	6.976
412	S	123.952	348.457	536.298	347.55	0.7112	Sm	5	2	2	84.516	129	29.23	32.92	529.92	531.089	27.29	2.862	7.065	4.011	135	1.456	26.24	29.08	577.74	578.122	28.265	2.986	7.379	4.107	158	1.542	53.5949	0.169973	31.9194	-0.675568	-17.3264	-0.850207	72.6541	0.643552	0.376408	4.88784	1.60871	CC	CT	6.998	7.131	7.334
413	S	123.19	259.528	455.082	304.9	1.4986	Sl	4	3	3	86.4514	124	25.6	31.15	524.918	525.793	27.663	2.909	6.529	3.611	196	1.411	28.14	31.14	484.33	484.595	26.958	2.82	6.274	3.54	175	1.345	54.6358	-0.00454684	11.9686	-1.18411	-33.767	-0.3701	73.9722	0.741142	0.527838	3.7757	2.02876	TT	CC	6.826	6.708	7.127
414	S	123.444	346.642	531.307	376.134	1.2192	Sl	4	3	2	92.903	146	32.07	34.32	526.586	527.076	27.187	2.849	7.032	3.996	134	1.45	27.78	30.75	595.31	595.375	28.558	3.023	7.48	4.132	167	1.572	45.6987	0.0820913	26.6085	-0.0642409	-49.0781	-0.143134	69.4536	1.1435	0.414668	5.15455	1.62376	CT	CT	6.411	6.564	6.736
415	S	116.078	284.936	481.851	336.661	0.7112	Sl	4	3	2	102.58	145	31.45	34.02	478.23	478.246	26.581	2.772	6.384	3.641	152	1.347	23.99	26.64	597.66	598.878	28.598	3.028	7.131	3.848	211	1.542	30.0341	0.00711306	19.1359	-0.211781	-50.6918	-1.2359	38.3887	0.95673	0.385771	0.930882	1.83727	CT	CC	6.193	6.465	6.532
416	S	114.3	291.289	492.287	344.374	1.4732	Sl	4	3	3	90.3224	144	32.89	34.72	466.557	466.599	26.21	2.725	6.339	3.641	141	1.326	28.53	31.56	536.4	537.667	27.762	2.922	6.8	3.784	178	1.45	50.753	0.160282	19.7346	-0.559582	-31.5019	-0.353967	73.0039	1.11318	0.446405	3.06022	1.81077	CC	TT	6.491	6.694	6.815
417	S	115.316	277.677	472.323	332.577	1.2954	Sl	4	3	3	90.3224	133	31.39	33.98	473.227	473.621	26.566	2.77	6.311	3.6	155	1.336	27.47	30.41	535.94	536.135	27.745	2.92	6.71	3.719	187	1.442	57.049	0.141104	23.0429	-0.0574297	-14.1024	-0.172721	64.1397	0.967453	0.444887	2.48644	1.88379	CT	CT	6.531	6.703	6.854
418	S	114.046	267.695	470.962	300.817	1.143	Sl	4	3	2	87.7418	107	28.98	32.8	464.89	465.088	26.473	2.758	6.198	3.539	158	1.317	26.31	29.16	507.59	508.381	27.355	2.87	6.474	3.622	181	1.389	37.3052	0.0534507	17.3414	-0.310454	-32.2684	0.54215	43.6187	1.007	0.41096	1.10172	1.81525	CC	CT	7.796	7.982	8.086
419	S	115.316	255.898	450.998	318.966	1.016	Sl	4	3	2	75.4837	151	30.13	33.37	473.227	473.532	26.774	2.796	6.18	3.501	172	1.325	26.9	29.79	524.95	526.011	27.682	2.912	6.506	3.593	199	1.409	23.0849	0.112775	27.4725	-0.0522973	-55.8795	-0.0252221	19.8089	1.26668	0.29203	5.04016	0.964293	CC	TT	5.905	6.022	6.219
420	S	122.936	319.419	543.557	356.624	0.8128	Sm	5	2	3	81.9353	138	30.48	33.54	523.251	523.658	27.315	2.865	6.871	3.88	151	1.437	27.06	29.97	578.02	578.034	28.306	2.991	7.221	3.984	177	1.533	51.7196	0.170466	19.7611	-0.36071	-26.5444	-0.763622	64.1927	0.741189	0.372011	2.031	1.69773	CT	CT	7.366	7.545	7.713
421	S	124.968	315.789	505.898	325.771	1.143	Sl	4	3	3	87.0966	118	26.8	31.73	536.59	536.94	27.611	2.903	6.939	3.892	160	1.461	26.84	29.73	535.97	536.713	27.619	2.904	6.936	3.891	160	1.46	24.2439	-0.0656812	34.4614	0.260276	-67.7808	0.0314382	28.8836	1.13372	0.286838	3.15442	1.33419	CT	CT	7.251	7.253	7.594
422	S	130.302	303.085	522.686	376.134	1.2192	Sm	5	2	3	82.5805	145	29.26	32.94	571.607	572.44	28.263	2.985	7.087	3.898	186	1.513	29.3	32.39	570.98	572.256	28.275	2.987	7.085	3.897	186	1.512	42.2539	0.134612	21.2389	-0.725764	-35.4375	-1.17919	102.454	0.667277	0.310813	0.729959	2.11979	CT	CC	6.915	6.914	7.257
423	S	118.364	272.232	453.267	303.993	1.0922	Sl	4	3	2	82.5805	127	27.5	32.08	493.237	493.844	27.054	2.832	6.41	3.616	170	1.368	26.48	29.35	509.56	509.668	27.328	2.867	6.512	3.647	178	1.395	27.8112	0.0628475	23.7077	0.347432	-63.1725	-0.373816	48.2418	1.40207	0.47243	4.90557	1.38823	CC	TT	6.383	6.425	6.696
424	S	121.666	346.642	554.9	343.92	0.9906	Sl	4	3	2	91.6127	123	29.83	33.22	514.913	515.667	26.901	2.812	6.952	3.971	128	1.429	26.18	29.01	573.34	573.537	28.179	2.975	7.34	4.091	157	1.534	34.5178	0.0971545	26.5661	0.0690348	-48.6085	-1.45169	110.636	2.03069	0.17308	1.93946	1.28619	CT	CC	7.736	7.967	8.097
425	S	115.57	304.9	534.936	346.189	0.7874	Sm	5	2	3	88.3869	121	32.54	34.55	474.895	475.509	26.288	2.735	6.469	3.715	136	1.344	26.3	29.15	574.77	575.376	28.297	2.99	7.116	3.912	186	1.52	33.8211	0.100349	33.0654	0.196152	-43.5692	-0.114229	42.9051	0.93673	0.275868	2.7429	1.29345	CC	CT	8.061	8.503	8.394
426	S	118.364	284.936	465.064	341.198	0.9398	Sm	5	2	2	87.0966	146	30.93	33.76	493.237	493.536	26.937	2.817	6.485	3.674	160	1.375	27.01	29.91	556.03	557.2	28.074	2.961	6.882	3.786	192	1.477	61.4946	0.136009	29.1769	0.12213	-31.0318	0.326102	51.6925	0.677044	0.398837	2.58119	1.4021	CT	CT	5.877	6.007	6.193
427	S	113.03	280.399	496.37	321.234	1.27	Sl	4	3	3	71.6128	119	31.28	33.93	458.22	458.749	26.166	2.719	6.224	3.577	145	1.307	28.39	31.41	504.46	505.581	27.241	2.856	6.532	3.675	170	1.391	37.7655	0.18639	7.63503	-0.476558	-51.7767	-0.563878	66.805	0.703068	0.219215	2.94283	1.97952	CT	CT	7.752	7.97	8.051
428	S	120.904	294.011	508.167	369.328	1.2446	Sl	4	3	3	90.9676	146	32.49	34.52	509.911	510.312	27.218	2.853	6.646	3.747	162	1.408	27.9	30.88	583.34	584.429	28.435	3.007	7.103	3.873	198	1.526	26.4874	0.0585289	14.3609	-0.672643	-71.2579	-0.498479	37.3423	1.38165	0.260567	2.49754	1.50483	CT	CT	6.656	6.841	6.999
429	S	123.698	309.437	498.185	348.457	0.8128	Sm	5	2	2	92.2579	127	29.42	33.02	528.253	529.575	27.532	2.893	6.853	3.849	161	1.444	26.21	29.04	579.56	580.055	28.358	2.997	7.172	3.94	185	1.53	37.4765	0.0690464	26.5446	0.0206389	-67.9513	0.374328	60.1365	0.483467	0.431698	2.35538	1.99017	CT	CT	6.744	6.871	7.082
430	S	118.11	268.603	466.878	312.16	0.6604	Sl	4	3	2	92.2579	125	28.36	32.5	491.569	492.219	27.05	2.831	6.377	3.596	172	1.363	23.97	26.62	561.8	561.881	28.106	2.965	6.809	3.714	206	1.476	40.6783	0.0733108	15.7385	-0.1737	-44.9651	-0.910441	64.1349	1.05121	0.423319	2.67064	1.54833	CC	CT	6.748	6.927	7.07
431	S	112.776	254.991	469.147	303.539	1.3716	Sl	4	3	2	82.5805	120	29.75	33.18	456.553	457.239	26.455	2.756	6.068	3.463	164	1.295	27.78	30.75	488.09	488.906	27.089	2.836	6.271	3.525	181	1.349	32.4524	0.134095	16.9367	-0.184276	-58.3304	0.251249	57.4469	0.563163	0.343202	3.85534	1.87943	CT	CT	7.46	7.591	7.748
432	S	116.84	320.327	523.593	369.328	1.016	Sl	4	3	3	78.7095	147	34.15	35.34	483.232	483.465	26.298	2.736	6.603	3.796	129	1.364	27.66	30.62	587.18	587.697	28.466	3.011	7.283	4.003	181	1.548	63.2081	0.0599264	27.2391	-0.976853	-3.25009	-0.672823	62.7208	0.778955	0.36741	0.659832	2.58344	CT	CT	6.599	6.879	6.937
433	S	122.428	282.214	486.842	354.356	1.4224	Sm	5	2	3	81.2902	139	30.48	33.54	519.916	520.447	27.481	2.886	6.64	3.712	176	1.418	29.92	33.06	528.89	530.19	27.674	2.911	6.698	3.728	181	1.432	55.6961	-0.0145406	8.31674	-0.523003	-43.3419	-0.376616	67.6435	0.834929	0.466819	2.49439	2.35009	TT	CC	6.655	6.678	6.979
434	S	118.364	268.603	448.276	290.835	1.143	Sl	4	3	3	84.516	111	26.29	31.48	493.237	494.123	27.096	2.837	6.389	3.599	173	1.366	26.34	29.18	492.37	492.53	27.039	2.83	6.381	3.598	172	1.364	13.2877	-0.056895	28.3133	0.549497	-96.8986	0.46052	55.3225	1.17827	0.279513	2.79548	1.28627	CT	CT	6.931	6.928	7.233
435	S	128.524	276.77	465.064	312.16	1.3208	Sl	4	3	3	76.774	126	24.09	30.4	559.935	561.313	28.144	2.97	6.855	3.752	200	1.478	28.11	31.1	495.54	496.501	27.085	2.836	6.453	3.641	168	1.374	35.1086	0.224052	19.0976	-0.536128	-61.728	-0.32338	92.436	0.67987	0.401346	1.75874	1.52584	CC	TT	6.659	6.525	6.996
436	S	130.048	390.2	626.134	408.348	1.7272	Md	7	5	3	78.7095	140	32.34	34.45	569.939	570.107	27.94	2.944	7.531	4.257	127	1.539	34.2	37.69	540.14	540.912	27.197	2.85	7.322	4.192	112	1.485	93.7767	0.255684	24.8748	-0.758535	12.1922	-1.25475	123.235	1.03201	0.609418	3.20936	2.99388	CT	CC	8.378	8.264	8.718
437	S	118.364	333.938	571.234	352.541	1.143	Sl	4	3	2	92.903	152	31.98	34.27	493.237	493.792	26.43	2.753	6.74	3.872	125	1.386	26.97	29.87	573.42	574.656	28.263	2.985	7.277	4.039	166	1.531	61.822	0.0717913	16.0819	-0.578568	-23.2413	-1.57823	38.9338	1.13386	0.424838	3.67214	2.1266	CT	CC	7.387	7.673	7.733
438	S	120.65	341.198	563.975	346.642	1.27	Sl	4	3	3	75.4837	161	30.5	33.55	508.244	508.718	26.762	2.795	6.879	3.935	128	1.415	28.63	31.66	538.15	539.067	27.521	2.891	7.084	3.999	144	1.469	33.7914	0.264321	36.7361	-0.379012	-62.7613	-0.899722	56.6433	1.31571	0.199389	2.04172	1.89465	CT	CC	6.987	7.076	7.307
439	S	121.158	328.04	585.753	351.633	1.27	Sl	4	3	2	91.6127	146	30.75	33.67	511.579	512	26.974	2.822	6.837	3.89	139	1.418	27.63	30.59	561.52	562.317	28.049	2.958	7.168	3.992	164	1.509	52.4669	0.152798	28.1233	-0.1055	-38.2223	-0.353446	61.9409	0.742118	0.46811	2.95452	2.0705	CT	CC	8.063	8.279	8.397
440	S	122.682	315.336	569.873	356.171	1.7272	Sl	4	3	3	79.9998	171	30.54	33.57	521.583	522.023	27.31	2.864	6.838	3.86	153	1.433	30.65	33.85	519.89	520.149	27.264	2.859	6.827	3.856	152	1.43	69.6343	0.290635	14.9616	-0.851756	-24.1355	-0.864146	79.0892	0.484609	0.462547	3.11087	1.83441	TT	CC	7.259	7.252	7.576
441	S	108.204	276.316	485.481	301.27	0.9144	Tr	3	4	.	83.8708	195	31.42	34	426.539	427.169	25.313	2.611	5.981	3.484	130	1.245	24.69	27.41	534.19	535.422	27.773	2.923	6.694	3.709	188	1.437	77.903	0.249395	36.2105	-1.20975	-2.83905	-0.632346	113.194	0.554793	0.507595	3.78047	1.27899	TT	TT	5.507	5.787	5.838
442	S	120.142	337.568	565.789	352.087	1.8034	Sl	4	3	3	88.3869	160	31.21	33.9	504.909	505.71	26.728	2.79	6.84	3.913	129	1.408	30.36	33.53	518.5	518.945	27.061	2.833	6.932	3.943	136	1.433	51.6811	0.0256034	29.7955	-0.78862	-35.5394	-0.207278	111.448	1.06628	0.390461	0.212881	2.67468	TT	CC	7.163	7.207	7.479
443	S	123.19	339.383	606.624	360.254	1.5494	Sl	4	3	3	87.7418	138	30.71	33.65	524.918	525.203	27.194	2.85	6.984	3.964	138	1.445	29.37	32.47	546.41	546.896	27.69	2.913	7.128	4.009	149	1.484	80.7566	0.308701	20.3093	-1.22284	-4.7432	-1.19144	76.1486	1.22689	0.50624	2.37937	2.55531	CC	CT	8.819	8.924	9.117
444	S	118.872	318.512	533.122	328.947	0.9652	Sl	4	3	2	85.8063	174	29.59	33.1	496.571	497.308	26.709	2.788	6.688	3.819	138	1.388	26.16	28.99	551.54	552.824	27.927	2.943	7.053	3.933	166	1.488	62.8963	0.0519396	30.934	-0.660681	-18.5088	-0.129496	76.7429	1.25883	0.380567	3.00879	2.51298	CT	CT	6.31	6.442	6.62
445	S	126.492	364.791	624.319	381.125	1.1684	Sl	4	3	3	83.2256	139	31.28	33.93	546.595	546.989	27.538	2.893	7.255	4.11	132	1.491	28.3	31.31	594.36	595.744	28.579	3.026	7.572	4.205	156	1.574	95.9221	0.160279	39.66	-0.695255	7.83236	-1.01168	104.714	0.865773	0.567529	2.97395	2.43299	CT	CT	8.61	8.809	8.95
446	S	121.412	335.753	588.929	356.624	1.2192	Sl	4	3	3	92.903	160	31.11	33.85	513.246	514.361	26.982	2.823	6.889	3.924	135	1.423	27.41	30.34	572.41	573.17	28.219	2.98	7.279	4.045	164	1.53	72.3192	0.166681	34.837	-0.924126	0.418994	-2.10743	83.2837	1.12542	0.588715	4.85374	0.794305	CT	TT	7.539	7.755	7.884
447	S	125.222	350.272	586.207	389.746	1.143	Sm	5	2	2	110.322	169	32.6	34.58	538.258	539.287	27.469	2.885	7.13	4.035	138	1.471	27.34	30.27	622.45	622.893	28.991	3.078	7.67	4.194	177	1.619	70.4155	0.209599	45.83	-0.540591	13.6192	-1.61248	88.0082	1.36509	0.372113	2.18993	2.65553	CC	CC	6.945	7.158	7.29
448	S	120.904	328.494	610.254	395.644	1.9812	Md	7	9	4	79.3547	164	34.92	35.71	509.911	510.586	26.942	2.818	6.829	3.888	138	1.415	35.1	38.67	506.97	507.067	26.837	2.804	6.808	3.882	136	1.41	91.1916	0.159752	28.5519	-1.04944	-3.03596	-1.08642	92.214	1.33407	0.478618	3.85294	2.85364	CC	CT	8.287	8.271	8.57
449	S	126.492	396.552	619.328	376.588	1.3462	Sl	4	3	3	80.645	139	30.87	33.73	546.595	546.953	27.305	2.864	7.393	4.229	111	1.498	29.22	32.3	572.93	573.957	28.022	2.955	7.582	4.287	125	1.546	96.9607	0.163303	53.0691	-1.15448	14.4045	-1.29075	123.921	1.56645	0.41585	0.547074	2.75953	CC	CC	7.997	8.087	8.351
450	S	120.904	343.92	633.848	389.746	1.0414	Sl	4	3	2	83.2256	133	34.37	35.45	509.911	510.385	26.779	2.797	6.904	3.949	127	1.419	27.87	30.84	613.97	615.4	28.904	3.067	7.585	4.153	178	1.602	82.1653	0.170977	17.0811	-1.3476	3.47573	-1.20559	95.3361	1.21891	0.559623	3.14305	3.05318	TT	CC	9.425	9.913	9.75
451	S	124.206	369.328	652.45	393.829	1.8034	Md	7	20	3	89.0321	115	33.39	34.97	531.588	531.901	27.117	2.84	7.172	4.095	121	1.466	33.58	37.02	528.62	529.708	27.076	2.835	7.152	4.088	120	1.46	66.9003	0.165138	42.8298	-0.0717129	-9.90868	-0.621886	102.589	1.1164	0.534386	2.3941	2.55209	CT	CT	10.952	10.931	11.265
452	S	124.46	362.069	649.728	402.45	1.7018	Sl	4	3	3	98.7095	116	34.09	35.31	533.255	533.82	27.235	2.855	7.151	4.071	127	1.466	30.16	33.32	596.09	596.757	28.582	3.026	7.568	4.197	158	1.577	41.1534	0.24686	23.1956	-0.716809	-20.3798	-0.998454	65.2833	1.06967	0.404491	0.989806	2.40511	CT	CT	10.571	10.919	10.896
453	S	125.476	345.735	608.439	377.495	1.27	Sl	4	3	3	76.1289	145	31.37	33.97	539.925	541.111	27.546	2.894	7.119	4.021	142	1.473	29.18	32.26	574.91	576.07	28.256	2.985	7.348	4.09	159	1.536	67.4709	0.282481	27.3743	-0.721297	-29.0377	0.259434	110.871	0.704716	0.541518	2.99748	2.40137	CC	TT	8.349	8.496	8.683
454	S	123.698	321.234	611.162	400.181	1.0668	Sl	4	3	3	96.774	163	34.19	35.36	528.253	528.362	27.395	2.875	6.913	3.898	152	1.447	27.28	30.2	638.83	639.096	29.116	3.094	7.597	4.085	203	1.629	57.3378	0.308096	30.701	-1.23661	-27.7714	0.0904011	58.4225	0.41661	0.331115	-0.7362	2.46552	TT	CC	7.94	8.344	8.313
455	S	124.968	390.2	704.174	417.423	1.778	Sl	4	3	4	74.8386	109	35.26	35.88	536.59	537.169	27.084	2.836	7.295	4.183	110	1.478	32.42	35.77	582.03	582.104	28.211	2.979	7.612	4.282	133	1.56	85.7185	0.196579	39.2141	-0.88008	-10.5441	-0.878903	114.101	1.01002	0.61425	0.0605021	3.73298	TT	CC	12.381	12.745	12.711
456	S	127.508	381.125	621.597	391.107	1.6256	Sl	4	3	3	81.2902	128	31.79	34.18	553.265	554.263	27.626	2.904	7.377	4.187	125	1.507	30.76	33.97	569.73	570.161	27.989	2.951	7.488	4.221	133	1.536	79.4957	0.167217	26.3157	-0.74974	6.53276	-1.24905	104.978	1.35225	0.56882	3.24532	3.03118	TT	CC	8.802	8.868	9.135
457	S	123.952	343.92	646.098	395.644	1.8288	Sl	4	3	3	89.0321	117	33.67	35.1	529.92	530.957	27.319	2.865	7.042	3.993	138	1.455	31.28	34.53	568.11	569.272	28.135	2.969	7.295	4.07	157	1.523	61.0028	0.150209	23.4081	-1.11743	-20.2895	-0.60644	96.8882	0.546597	0.439337	1.67995	1.2884	CT	TT	10.919	11.149	11.226
458	S	121.158	394.737	665.154	408.802	0	Sm	5	2	4	94.1934	110	36.03	36.26	511.579	.	.	.	.	.	.	.	.	.	.	.	.	.	.	.	.	.	96.2561	0.209379	41.8961	-0.834156	4.22304	-0.700337	135.98	0.846263	0.570681	0.608511	3.21756	CC	CT	.	.	.
459	S	129.286	356.624	666.062	402.904	1.8542	Sl	4	3	3	66.4515	110	32.15	34.36	564.937	565.884	28.015	2.954	7.339	4.115	147	1.521	33.06	36.46	550.34	551.601	27.717	2.916	7.243	4.086	140	1.495	85.1101	0.230566	28.8993	-0.635033	6.26351	-0.562274	134.846	0.896935	0.548529	2.83989	2.63661	CC	CC	11.947	11.852	12.254
460	S	124.968	370.236	661.978	413.339	1.7526	Sl	4	3	3	87.0966	112	34.88	35.7	536.59	536.859	27.24	2.856	7.211	4.11	123	1.475	31.4	34.66	592.32	592.823	28.493	3.015	7.584	4.223	151	1.572	93.6719	0.178407	38.4742	-0.582514	1.74067	-1.23853	127.804	1.43703	0.553171	1.16938	2.87687	CC	TT	11.086	11.425	11.411
461	S	123.952	333.031	574.41	339.837	1.6256	Sl	4	3	3	83.8708	154	28.52	32.57	529.92	530.323	27.365	2.871	6.986	3.949	145	1.453	29.59	32.71	512.73	513.006	26.949	2.819	6.87	3.912	136	1.421	49.6738	0.206932	29.2137	-0.31648	-21.6789	-0.904108	50.8475	0.856043	0.479913	2.93578	2.08416	CC	CT	7.626	7.537	7.937
462	S	120.396	324.864	549.002	343.92	0.5588	Sl	4	3	2	92.903	166	30.35	33.47	506.576	507.527	26.909	2.813	6.788	3.866	139	1.408	24.07	26.73	607.11	607.687	28.751	3.047	7.431	4.056	187	1.582	60.3784	0.14403	22.5607	-0.569971	-9.69702	-1.59025	82.67	0.916739	0.441711	3.83104	1.28703	CT	CT	6.598	6.845	6.935
463	S	125.73	362.976	663.339	402.904	1.778	Md	7	9	3	86.4514	111	33.61	35.07	541.593	542.488	27.454	2.883	7.213	4.092	131	1.481	33.81	37.27	538.34	538.805	27.351	2.87	7.19	4.085	129	1.476	49.0492	0.204391	17.7697	-1.02869	-32.5535	-0.512305	92.4846	1.00972	0.450309	2.3663	2.23062	CT	TT	11.705	11.681	12.015
464	S	123.444	313.975	547.187	333.485	0.9398	Sm	5	2	3	67.0966	181	28.14	32.39	526.586	527.768	27.463	2.884	6.866	3.864	157	1.442	28.21	31.21	525.43	526.082	27.412	2.877	6.857	3.862	156	1.44	99.9843	0.2833	29.7779	-1.32824	29.1897	-1.75859	110.42	1.29465	0.530812	2.82307	2.59664	CT	CC	6.558	6.556	6.871
465	S	119.634	340.29	606.624	370.69	1.3462	Sl	4	3	2	90.3224	138	33.13	34.84	501.574	502.041	26.587	2.773	6.829	3.916	125	1.403	28.45	31.47	576.54	577.319	28.281	2.988	7.329	4.071	163	1.538	73.9952	0.236896	30.3599	-0.922692	-23.4431	-0.863202	97.0253	0.944245	0.488967	0.921655	2.36769	CT	CT	8.666	9.03	8.992
466	S	124.968	343.013	584.846	357.532	1.7018	Sl	4	3	3	92.2579	148	29.73	33.17	536.59	537.542	27.476	2.885	7.082	4.003	142	1.467	29.73	32.85	536.62	537.552	27.475	2.885	7.083	4.003	142	1.467	72.431	0.153817	30.4959	-0.424863	-15.0204	-1.41903	81.616	1.42324	0.512578	-1.1722	2.50948	CC	CT	7.833	7.833	8.155
467	S	122.682	362.976	617.967	391.561	1.4478	Sm	5	2	3	87.0966	131	33.81	35.17	521.583	521.963	26.904	2.813	7.074	4.049	120	1.446	30.37	33.54	576.64	576.883	28.196	2.977	7.445	4.164	148	1.543	87.9101	0.199454	25.349	-1.28233	11.7831	-1.86713	119.977	0.939267	0.500003	2.71324	2.90302	CT	CT	8.886	9.143	9.208
468	S	120.65	322.142	579.401	365.245	1.143	Sl	4	3	3	87.0966	185	32.22	34.39	508.244	509.432	26.989	2.824	6.786	3.859	142	1.41	27.61	30.56	581.95	581.957	28.363	2.998	7.26	4.003	177	1.541	60.118	0.266024	22.9304	-0.327691	-14.5324	-1.55323	85.4291	1.18507	0.513205	2.49585	2.52506	CT	CT	6.875	7.086	7.211
469	S	122.174	348.457	587.114	368.421	1.6256	Mta	9	1	3	74.1934	151	31.88	34.23	518.248	518.318	26.936	2.817	6.983	3.985	128	1.436	34.89	38.44	470.12	470.286	25.438	2.627	6.631	3.869	101	1.344	82.1612	0.159873	16.7672	-1.41012	28.1118	-0.955944	112.783	1.29913	0.584782	2.78157	3.41819	TT	CC	7.99	7.774	8.278
470	S	120.142	279.492	534.936	320.327	1.2192	Sl	4	3	3	79.3547	171	28.28	32.46	504.909	506.174	27.263	2.858	6.53	3.672	171	1.391	27.61	30.57	515.6	516.337	27.43	2.88	6.597	3.692	176	1.409	64.0023	0.0464936	21.7432	-0.944993	-4.21474	-2.05508	91.1791	1.12331	0.435593	1.00346	2.37429	CC	TT	6.956	7.023	7.279
471	S	121.158	371.143	534.483	360.708	1.7526	Md	7	5	3	88.3869	116	31.59	34.08	511.579	512.02	26.524	2.765	7.035	4.055	109	1.429	32.74	36.11	493.14	493.812	25.923	2.688	6.893	4.008	99	1.389	57.0142	0.100714	29.3069	-0.2258	-20.9117	-0.816233	87.8994	1.48346	0.299447	2.62359	2.43999	CC	CT	7.18	7.119	7.511
472	S	117.348	379.31	582.123	371.597	1.4732	Sl	4	3	3	93.5482	104	34.16	35.34	486.567	487.496	25.563	2.642	6.864	4.018	90	1.371	28.84	31.9	571.64	571.881	28.031	2.956	7.492	4.218	135	1.539	73.3298	0.262457	31.5073	-0.877822	-17.6421	-1.06712	80.2466	0.889343	0.491879	2.65304	2.57734	CT	CT	8.815	9.197	9.14
473	S	121.158	382.033	549.456	356.171	1.651	Md	7	5	3	77.4192	136	31.17	33.88	511.579	512.267	26.402	2.749	7.075	4.093	102	1.427	32.92	36.31	483.56	483.954	25.365	2.617	6.845	4.019	86	1.363	69.3912	0.16626	37.7238	-0.900645	7.50449	-0.778104	112.17	1.28204	0.386394	1.65392	2.60104	CC	CT	6.787	6.708	7.115
474	S	115.57	341.198	531.307	343.92	2.413	Md	7	20	3	83.2256	99	32.33	34.45	474.895	475.252	25.744	2.666	6.64	3.856	109	1.355	35.86	39.48	418.41	419.267	23.391	2.367	6.169	3.696	75	1.223	84.3162	0.166189	37.1514	-0.765445	17.1396	-1.89825	129.992	1.12852	0.489903	3.02382	2.66179	CC	CT	9.03	8.714	9.312
475	S	121.158	340.29	561.706	357.532	1.397	Sm	5	2	2	69.6773	127	31.29	33.94	511.579	512.785	26.9	2.812	6.9	3.939	131	1.421	30.64	33.84	522.06	522.51	27.126	2.841	6.97	3.961	136	1.44	62.0924	0.255798	34.8578	-0.473424	-38.1876	-0.296896	115.165	1.11182	0.531229	2.29027	2.71208	CC	CT	8.1	8.142	8.407
476	S	124.46	406.534	598.457	397.005	1.143	Sl	4	3	3	99.9998	137	33.58	35.06	533.255	534.044	26.829	2.803	7.326	4.231	98	1.467	27.35	30.29	633.02	633.126	29.199	3.104	8.024	4.443	147	1.652	32.7385	0.235982	16.0513	-0.686317	-57.9161	-0.684269	67.1771	0.854486	0.385538	2.35622	2.23677	CT	CC	7.218	7.46	7.561
477	S	121.158	376.588	561.252	377.949	1.143	Sl	4	3	3	79.9998	156	33.18	34.86	511.579	512.807	26.5	2.762	7.057	4.074	106	1.427	28.34	31.35	589.03	590.427	28.457	3.01	7.597	4.242	146	1.568	31.1084	0.0943863	9.49586	-0.59835	-26.5686	-1.15574	94.5441	1.27975	0.425548	2.32223	2.30927	CT	CC	6.405	6.603	6.757
478	S	116.84	361.162	558.076	357.078	1.9812	Sm	5	2	3	90.9676	101	33.02	34.79	483.232	483.708	25.716	2.662	6.78	3.948	100	1.37	31.93	35.24	500.74	501.474	26.324	2.739	6.915	3.993	110	1.407	69.547	0.252116	16.4633	-1.53844	38.0573	-1.72127	119.089	0.932207	0.586413	2.44443	2.34864	CT	CT	8.919	9.022	9.212
479	S	116.84	382.94	553.993	352.087	1.9812	Sm	5	2	3	76.1289	99	32.56	34.56	483.232	483.381	25.321	2.612	6.844	4.021	85	1.362	32.84	36.21	478.81	479.703	25.185	2.595	6.807	4.008	83	1.35	59.3346	0.224355	17.5958	-1.20355	-13.094	-0.462781	129.658	0.91486	0.59251	2.26072	3.00283	TT	CC	8.406	8.382	8.714
480	S	116.84	348.457	563.975	393.829	1.3208	Sl	4	3	3	95.4837	140	36.42	36.45	483.232	484.017	25.936	2.69	6.733	3.904	109	1.372	28.43	31.45	611.04	611.396	28.819	3.056	7.59	4.168	173	1.6	43.2996	0.227011	28.8457	-0.0940927	-55.5464	-0.501071	91.5407	1.28715	0.529478	2.66368	2.07445	CT	CC	7.26	7.668	7.616
481	S	119.126	376.588	556.261	342.559	1.778	Sl	4	3	3	87.0966	106	30.75	33.67	498.239	498.636	26.006	2.699	6.951	4.04	98	1.399	30.14	33.3	507.95	509.148	26.381	2.746	7.029	4.065	104	1.419	60.8954	0.0948564	32.8842	-0.828961	-12.9042	-1.61872	100.031	1.13988	0.427019	2.14952	2.57436	TT	CC	8.138	8.183	8.466
482	S	117.094	349.365	539.02	350.726	1.8288	Sm	5	2	3	79.9998	107	32.33	34.45	484.899	485.3	25.956	2.692	6.749	3.911	109	1.375	31.83	35.13	492.96	493.929	26.249	2.73	6.809	3.931	114	1.391	55.8197	0.111708	31.1044	-0.844334	-12.1947	-0.506017	.	.	.	.	.	CC	CC	8.233	8.271	8.539
483	S	117.094	359.347	503.176	332.577	1.27	Mta	9	1	2	87.0966	132	30.66	33.63	484.899	485.135	25.791	2.671	6.786	3.946	102	1.374	31.66	34.94	468.88	469.406	25.21	2.598	6.658	3.903	93	1.338	72.5577	0.181861	27.9313	-0.82246	-14.3445	-0.470873	98.9194	1.25292	0.562828	3.04617	2.25084	CT	CT	6.123	6.093	6.428
484	S	119.634	363.884	566.697	362.523	1.0668	Sl	4	3	2	86.4514	114	32.38	34.47	501.574	502.79	26.342	2.741	6.933	4.005	109	1.408	27.24	30.17	583.85	584.257	28.341	2.995	7.497	4.181	151	1.556	51.0067	0.153766	33.5437	-0.363145	-16.4311	-0.617099	85.1422	1.47463	0.482799	1.36907	2.23709	CT	CC	8.114	8.428	8.449
485	S	118.872	341.198	520.417	341.198	0.9906	Sm	5	2	3	93.5482	125	30.73	33.66	496.571	497.582	26.464	2.757	6.799	3.908	122	1.394	26.81	29.7	559.23	559.653	27.939	2.944	7.221	4.042	154	1.507	43.6351	0.0938444	11.1776	-0.986069	-23.1438	-1.01095	105.006	1.27185	0.545698	1.12609	3.23717	CT	CC	6.885	7.063	7.212
486	S	127.762	395.644	599.365	424.229	1.5748	Md	7	20	3	90.3224	132	34.74	35.63	554.932	555.49	27.552	2.895	7.451	4.245	116	1.514	33.02	36.41	582.48	582.922	28.219	2.98	7.641	4.303	130	1.562	61.9918	0.154173	40.5294	-0.450722	6.67911	-0.339549	66.325	1.34587	0.362941	1.3728	2.28015	CT	CC	7.705	7.779	8.053
487	S	113.792	329.401	533.122	391.107	1.2446	Sl	4	3	3	88.3869	153	37.41	36.94	463.223	463.855	25.558	2.642	6.503	3.783	111	1.33	28.5	31.53	605.9	607.333	28.777	3.051	7.453	4.074	184	1.582	71.7472	0.201616	16.2586	-0.962551	-3.13293	-1.08564	124.286	1.22551	0.623924	4.20702	1.72402	TT	CT	6.503	6.873	6.84
488	S	119.38	401.996	577.586	401.543	1.143	Md	7	9	3	90.9676	131	36.09	36.29	499.906	500.077	25.664	2.655	7.035	4.128	82	1.392	30.51	33.7	589.14	589.266	28.333	2.994	7.715	4.341	129	1.576	57.7054	0.147505	17.7008	-0.726351	-38.7789	-0.776213	88.59	0.818497	0.527951	1.00183	2.22455	TT	CC	7.04	7.274	7.375
489	S	115.824	383.848	564.428	357.078	1.2446	Sl	4	3	2	94.8385	111	33.44	34.99	476.562	477.396	25.07	2.58	6.79	4.005	81	1.344	27.4	30.34	573.24	573.668	28.056	2.959	7.525	4.239	133	1.543	64.2101	0.203687	12.087	-0.569086	-23.9628	-1.10017	121.125	0.936016	0.491366	3.79269	1.61803	CT	CT	7.779	8.148	8.117
490	S	124.206	358.439	550.817	341.652	2.2098	Sm	5	2	4	76.774	99	28.58	32.61	531.588	532.681	27.248	2.857	7.124	4.053	129	1.462	33.66	37.11	450.27	451.424	24.488	2.506	6.496	3.847	83	1.293	51.3537	0.111142	18.4281	-0.909284	2.19416	-1.25867	106.421	1.02646	0.391707	-0.183915	2.8401	CC	CC	9.104	8.703	9.404
491	S	117.856	401.996	583.031	383.848	2.3368	Sm	5	2	4	79.3547	99	35.08	35.79	489.902	491.142	25.319	2.612	6.949	4.101	77	1.367	34.9	38.45	492.75	493.133	25.387	2.62	6.974	4.109	78	1.375	73.2089	0.225046	20.6294	-0.921657	-12.8479	-1.37848	123.877	0.774264	0.530953	3.56349	2.50358	CT	CC	8.916	8.933	9.221
492	S	118.364	395.644	581.216	394.283	1.524	Sl	4	3	3	85.8063	140	35.83	36.16	493.237	494.236	25.551	2.641	6.963	4.09	83	1.379	30.04	33.2	585.94	586.809	28.316	2.992	7.665	4.31	132	1.568	63.4078	0.08475	35.3347	-0.717663	25.5582	-1.64821	110.348	1.00397	0.332223	1.71241	2.34333	CC	CT	6.997	7.243	7.328
493	S	118.364	347.55	528.584	334.392	1.651	Sl	4	3	3	87.7418	106	30.31	33.45	493.237	493.53	26.242	2.729	6.802	3.924	115	1.39	29.34	32.44	508.69	509.439	26.722	2.79	6.913	3.96	124	1.418	50.6338	0.185135	12.8998	-0.724417	-34.9958	0.0476557	114.828	0.891933	0.48825	1.03876	2.89976	TT	CC	7.91	7.967	8.221
494	S	121.158	425.59	623.866	403.358	1.1938	Md	7	20	3	89.0321	123	35.52	36.01	511.579	512.619	25.813	2.674	7.191	4.235	74	1.406	30.91	34.13	585.42	586.257	28.188	2.976	7.787	4.42	113	1.572	82.0001	0.234751	27.4355	-0.766921	-1.17333	-0.299351	.	.	.	.	.	CT	CT	8.12	8.423	8.491
495	S	122.428	398.367	568.512	382.94	0.7366	Sl	4	3	2	78.7095	141	33.12	34.83	519.916	520.682	26.48	2.759	7.194	4.17	96	1.44	26.62	29.49	623.93	624.277	29.043	3.084	7.927	4.394	148	1.634	84.413	0.19855	34.2547	-1.14673	7.51345	-1.60856	121.775	1.1271	0.524142	2.6237	2.85386	CT	CC	6.513	6.758	6.876
496	S	114.808	349.365	517.241	343.013	1.651	Sm	5	2	3	99.9998	112	32.56	34.56	469.892	470.989	25.47	2.631	6.634	3.872	101	1.343	29.5	32.61	518.86	519.302	26.963	2.82	6.992	3.99	128	1.437	82.9208	0.257259	34.2836	-1.06668	-0.820204	-1.01707	103.673	0.832258	0.644536	1.01299	3.15997	CT	CC	7.209	7.368	7.525
497	S	118.618	383.848	562.613	374.319	1.4478	Sm	5	2	2	102.58	122	33.89	35.21	494.904	494.912	25.751	2.666	6.945	4.056	91	1.389	28.98	32.05	573.42	573.727	28.055	2.959	7.526	4.239	133	1.543	51.5178	0.237988	34.2328	-0.346823	-17.2797	-0.723608	112.093	0.931282	0.372691	2.20372	1.28727	CC	CC	7.3	7.564	7.636
498	S	118.872	362.069	548.094	361.162	1.397	Md	7	9	3	75.4837	119	32.57	34.56	496.571	497.194	26.17	2.72	6.887	3.986	107	1.398	31.96	35.27	506.3	506.486	26.457	2.756	6.96	4.01	112	1.419	83.2981	0.231412	33.445	-1.007	-0.138041	-1.03155	109.602	1.00425	0.565554	2.35031	2.2328	CC	CT	7.629	7.667	7.959
499	S	118.872	338.475	519.51	335.753	0.9398	Md	7	5	3	80.645	117	30.22	33.41	496.571	497.646	26.5	2.762	6.786	3.897	124	1.393	28.98	32.04	516.46	516.496	26.98	2.822	6.922	3.942	134	1.43	82.1471	0.257645	24.0339	-1.20991	-2.32901	-1.65723	96.207	0.845945	0.532095	2.59603	2.55661	TT	CC	7.294	7.385	7.633
500	S	114.046	333.031	530.853	339.837	1.27	Sl	4	3	3	87.7418	113	32.58	34.57	464.89	465.192	25.533	2.639	6.531	3.801	109	1.335	27.67	30.62	543.46	544.208	27.676	2.911	7.076	3.977	152	1.477	61.4979	0.231011	23.7812	-0.93893	-10.4538	-0.504764	90.7277	1.19453	0.56373	1.53027	2.68086	CT	CT	7.857	8.179	8.172
501	S	122.936	353.902	522.232	331.216	2.2352	Sl	4	3	4	76.774	110	28.14	32.39	523.251	523.401	27.022	2.828	7.043	4.017	127	1.446	32.76	36.13	449.26	449.704	24.502	2.508	6.475	3.829	85	1.294	80.2856	0.236212	32.4483	-1.22453	23.6494	-1.09041	88.7286	1.15486	0.512945	1.75145	2.7674	CT	CC	7.607	7.329	7.91
502	S	123.698	414.701	587.114	388.385	2.1336	Sl	4	3	4	74.8386	127	33.1	34.82	528.253	528.835	26.559	2.769	7.307	4.245	90	1.452	33.52	36.96	521.54	521.714	26.299	2.736	7.251	4.227	86	1.437	19.9237	0.236773	41.5532	-0.121231	-54.5677	0.118027	104.077	1.30054	0.455811	2.78018	1.88349	CT	CC	7.348	7.327	7.699
503	S	120.904	401.089	597.096	417.423	1.4478	Md	7	20	3	93.5482	129	36.93	36.7	509.911	511.017	26.11	2.712	7.119	4.152	89	1.415	32.07	35.39	587.63	587.998	28.313	2.992	7.701	4.335	129	1.573	34.4721	0.146624	41.5604	-0.361045	-40.7166	-0.441179	102.48	1.41562	0.350776	2.44938	2.24842	CC	CT	7.633	7.888	7.982
504	S	122.174	411.978	583.485	383.848	1.3716	Sl	4	3	3	107.097	135	33.31	34.92	518.248	518.538	26.221	2.726	7.216	4.21	86	1.431	27.69	30.65	608.14	608.27	28.72	3.043	7.887	4.417	132	1.612	59.0535	0.122656	35.425	-0.317236	-15.9468	-1.21641	59.7428	1.23448	0.478983	2.77614	1.49649	TT	CT	6.869	7.067	7.198
505	S	121.412	362.069	578.04	371.143	1.905	Md	7	9	4	73.5482	103	32.45	34.5	513.246	513.624	26.676	2.784	7.01	4.026	116	1.431	34.66	38.19	477.83	477.955	25.481	2.632	6.74	3.937	96	1.358	89.5642	0.207215	33.2385	-0.898607	24.932	-0.84314	115.991	0.537564	0.561148	2.27615	2.037	CT	TT	9.61	9.401	9.915
506	S	115.824	343.92	516.334	354.809	0.8128	Sl	4	3	2	100.645	115	33.23	34.89	476.562	476.871	25.754	2.667	6.664	3.87	108	1.358	24.94	27.68	609.26	609.436	28.782	3.051	7.553	4.145	175	1.596	75.3098	0.207213	37.3388	-0.305354	-14.7199	-1.23673	124.689	0.969302	0.461957	1.50888	2.3261	CC	CT	6.94	7.312	7.286
507	S	116.332	333.938	550.363	352.541	2.0066	Sl	4	3	3	83.2256	106	32.81	34.68	479.897	479.902	25.997	2.698	6.644	3.841	117	1.362	31.67	34.95	498.2	499.093	26.589	2.773	6.776	3.883	128	1.395	79.1989	0.204325	33.3517	-0.906951	-7.45612	-1.3263	83.5769	0.816113	0.471614	2.26393	2.85676	CT	CT	9.015	9.104	9.317
508	S	121.412	358.439	606.624	383.848	1.8542	Sl	4	3	3	87.7418	100	33.62	35.08	513.246	514.195	26.745	2.793	6.995	4.012	119	1.429	31.26	34.51	551.01	552.102	27.714	2.916	7.256	4.094	139	1.496	68.212	0.238399	26.8691	-1.06583	-11.9874	-1.37353	109.083	1.04878	0.53347	2.59526	3.17858	CT	CC	10.546	10.77	10.861
509	S	116.586	381.125	567.604	367.514	1.8542	Sm	5	2	3	87.0966	100	34.09	35.31	481.564	482.644	25.343	2.615	6.826	4.01	86	1.358	31.8	35.1	518.24	518.652	26.613	2.776	7.123	4.107	106	1.441	74.537	0.21578	24.97	-0.818394	5.59476	-1.31752	102.704	0.73155	0.38514	0.28895	3.05588	CC	CT	8.707	8.91	9.027
510	S	119.38	385.662	549.002	357.078	1.8034	Md	7	20	3	99.3546	104	31.98	34.27	499.906	500.395	25.935	2.69	6.993	4.075	93	1.4	32.17	35.49	496.9	496.998	25.802	2.673	6.967	4.067	91	1.393	54.8551	0.128959	29.2911	-0.342184	-12.8618	-0.227826	107.86	0.818076	0.436702	1.30827	3.02804	TT	CC	7.801	7.789	8.133
511	S	121.92	401.996	608.439	379.31	1.6002	Sm	5	2	3	84.516	108	32.99	34.77	516.581	517.542	26.329	2.74	7.177	4.173	92	1.431	31.02	34.25	548.15	549.37	27.348	2.869	7.426	4.252	109	1.5	66.9035	0.198561	29.4098	-0.667189	-11.5968	-1.00261	93.4729	1.39206	0.489807	2.36078	2.59125	CC	CT	9.025	9.194	9.359
512	S	118.364	392.015	582.123	375.681	1.9812	Sl	4	3	3	85.8063	99	34.12	35.32	493.237	493.716	25.582	2.645	6.953	4.078	85	1.381	31.82	35.12	529.98	530.097	26.844	2.805	7.252	4.173	105	1.464	73.1078	0.121942	34.1168	-0.440498	-3.78527	-0.610207	113.301	1.34195	0.619269	0.760588	2.81698	CC	CT	8.956	9.163	9.279
513	S	121.158	366.606	580.309	359.347	1.4478	Sl	4	3	3	98.7095	103	31.46	34.02	511.579	511.992	26.577	2.771	7.017	4.039	112	1.429	28.14	31.13	564.75	565.209	27.946	2.945	7.386	4.155	140	1.523	83.8226	0.193154	31.7546	-0.714151	24.4166	-1.89312	75.0648	0.972373	0.471518	-0.208358	2.41125	CC	CT	9.161	9.378	9.465
514	S	117.856	363.884	522.232	332.577	1.2192	Sm	5	2	2	74.8386	139	30.35	33.47	489.902	490.473	25.915	2.687	6.842	3.975	102	1.384	28.98	32.04	511.77	512.282	26.62	2.777	7.008	4.03	114	1.429	80.6157	0.0947258	35.0413	-1.05089	12.0268	-1.72709	121.907	0.949248	0.463927	3.10461	2.78395	CT	CT	6.271	6.316	6.573
515	S	117.348	360.254	531.76	339.837	1.524	Md	7	9	4	58.0644	118	31.22	33.9	486.567	487.648	25.884	2.683	6.804	3.954	103	1.377	33.31	36.73	453.19	453.741	24.537	2.512	6.526	3.862	83	1.3	77.1344	0.203425	33.8047	-0.873646	-2.71004	-0.902426	101.926	1.17304	0.557447	3.10088	2.85155	TT	CC	7.421	7.318	7.731
516	S	117.094	383.848	572.595	369.782	1.9304	Md	7	20	3	85.1611	101	34.09	35.31	484.899	485.844	25.419	2.624	6.862	4.028	86	1.365	33.97	37.44	486.86	487.632	25.487	2.633	6.878	4.034	87	1.369	73.7609	0.159356	26.5724	-1.14103	-1.13501	-0.761786	120.502	0.637725	0.515145	1.40081	1.98555	CT	CC	8.934	8.946	9.226
517	S	120.904	367.514	531.76	385.209	0.6604	Sl	4	3	1	107.097	144	33.95	35.24	509.911	510.979	26.55	2.768	7.01	4.038	111	1.425	24.39	27.08	662.97	664.019	29.598	3.155	8.012	4.333	184	1.691	34.3901	0.0549513	24.4975	-0.23203	-51.2394	-0.364115	102.641	0.807328	0.302854	2.65936	2.39588	CC	CT	6.024	6.332	6.382
518	S	118.364	362.976	530.399	349.819	2.159	Md	7	9	4	69.6773	115	31.73	34.15	493.237	494.457	26.08	2.708	6.866	3.98	105	1.39	35.7	39.31	429.68	430.211	23.322	2.358	6.321	3.8	66	1.239	82.6512	0.127263	24.2914	-1.2832	15.9648	-1.96294	127.678	0.876942	0.589817	0.266838	2.69795	TT	CC	7.554	7.27	7.848
519	S	123.19	435.572	630.672	382.94	1.4478	Sl	4	3	3	85.1611	103	32.81	34.68	524.918	525.639	26.182	2.721	7.328	4.303	75	1.433	29.51	32.62	577.67	578.3	27.92	2.942	7.764	4.436	103	1.555	62.8822	0.194095	28.389	-0.510282	-32.6282	-0.185027	97.8316	1.64289	0.454845	1.48242	3.31389	TT	CC	9.103	9.377	9.462
520	S	120.142	381.125	545.826	370.236	0.8382	Sm	5	2	2	96.774	140	32.88	34.72	504.909	505.689	26.194	2.723	7.02	4.073	99	1.412	26.44	29.3	608.04	609.334	28.803	3.054	7.742	4.296	152	1.602	17.7792	0.173272	34.7723	0.336937	-64.9166	-0.829657	56.9865	1.16033	0.258588	2.79656	0.587756	CT	CC	6.304	6.548	6.662
521	S	117.856	352.995	570.327	354.809	2.2606	Sl	4	3	3	78.7095	103	32.4	34.48	489.902	489.926	26.046	2.704	6.8	3.937	109	1.386	33.2	36.61	477.07	477.419	25.623	2.65	6.702	3.904	102	1.358	73.1177	0.220299	25.8448	-0.658362	1.29861	-1.25286	118.156	1.10589	0.580752	2.96613	2.35972	CT	CT	9.561	9.482	9.864
522	S	122.936	371.143	582.123	382.94	1.0414	Sl	4	3	3	78.0644	99	32.91	34.73	523.251	523.348	26.857	2.807	7.121	4.084	115	1.453	28.09	31.08	600.4	600.664	28.629	3.032	7.64	4.242	154	1.587	40.3047	0.0254092	22.4672	-0.600284	-31.6336	-0.918893	.	.	.	.	.	CT	CC	9.216	9.526	9.532
523	S	117.348	400.181	582.123	400.635	0.8382	Sl	4	3	2	107.097	145	36.84	36.66	486.567	487.513	25.194	2.596	6.916	4.086	76	1.36	25.52	28.3	667.67	667.849	29.74	3.173	8.211	4.478	166	1.709	60.8321	0.215844	27.3616	-0.684306	-33.5122	-0.661675	118.306	1.22288	0.457468	2.47066	1.78501	CT	CT	6.616	7.068	7.001
524	S	125.222	407.441	588.475	384.755	1.8034	Sl	4	3	3	101.29	116	32.14	34.35	538.258	538.937	26.974	2.822	7.368	4.247	100	1.478	30.12	33.28	570.59	571.816	27.919	2.942	7.612	4.323	117	1.544	53.5747	0.254955	36.0833	-0.0241979	-33.0461	-0.323203	90.9388	1.07983	0.32736	0.854694	2.316	CC	CT	7.782	7.921	8.142
525	S	126.238	362.976	568.966	391.561	0.635	Sm	5	2	2	100.645	151	32.35	34.46	544.927	546.157	27.551	2.895	7.236	4.099	133	1.486	25.65	28.44	652.18	652.819	29.43	3.134	7.921	4.297	182	1.672	62.7007	0.0569136	28.6282	-0.406645	-43.6397	-0.510588	72.9569	1.17079	0.339917	3.50473	2.60799	TT	CC	6.781	7.025	7.132
526	S	122.428	391.107	580.762	394.737	0.9398	Sm	5	2	2	98.0643	140	34.21	35.37	519.916	521.103	26.591	2.773	7.172	4.145	101	1.442	27.31	30.24	630.31	631.669	29.192	3.103	7.934	4.376	156	1.642	54.4371	0.0184429	25.7429	-0.382496	-18.0658	-1.13815	46.8653	1.11156	0.488106	0.907466	2.54809	CT	CT	6.96	7.222	7.302
527	S	117.602	335.753	490.926	361.615	1.397	Sl	4	3	3	83.2256	129	33.13	34.84	488.234	488.961	26.27	2.732	6.713	3.868	121	1.377	28.99	32.05	554.5	555.831	27.913	2.941	7.164	4.01	156	1.497	61.2586	0.0976729	31.0158	-0.38838	-26.2901	-0.693365	86.4104	1.09722	0.381559	-3.46528	2.72169	CC	CC	6.117	6.266	6.427
528	S	119.126	380.218	553.539	393.829	0.9652	Sm	5	2	3	95.4837	151	35.48	35.99	498.239	499.165	25.982	2.696	6.964	4.053	96	1.397	27.58	30.53	624.64	625.869	29.085	3.09	7.843	4.323	160	1.63	56.1354	0.300309	40.4847	-0.272859	-42.5303	-0.586446	106.01	0.614806	0.4888	1.85654	1.70412	CT	CC	6.215	6.511	6.583
529	S	122.936	393.829	593.466	397.913	1.4478	Md	7	20	3	80.645	135	34.29	35.41	523.251	524.381	26.665	2.782	7.207	4.163	101	1.449	32.56	35.92	550.97	551.359	27.45	2.882	7.415	4.23	115	1.507	66.1576	0.137411	26.8719	-0.572912	-26.3274	-1.42644	95.0715	0.812875	0.522174	1.60552	2.74325	CC	CT	7.565	7.624	7.916
530	S	135.382	391.107	583.938	377.042	1.0414	Md	7	20	2	96.774	128	27.26	31.96	604.956	605.796	28.716	3.043	7.77	4.33	144	1.6	29.16	32.24	574.56	575.099	28.061	2.96	7.567	4.27	129	1.548	64.2936	0.204342	36.5318	-0.743261	-10.6214	-1.16651	101.477	1.25116	0.404805	-0.253242	2.61044	CC	CT	7.535	7.458	7.878
531	S	115.57	353.902	564.428	378.403	1.0414	Sl	4	3	3	90.9676	121	35.51	36.01	474.895	475.097	25.52	2.637	6.688	3.901	100	1.354	27.13	30.04	609.06	609.778	28.805	3.054	7.607	4.187	169	1.598	69.2063	0.114554	25.0437	-1.03785	-5.49796	-1.88356	89.5714	1.30501	0.390337	2.34423	2.78306	CT	CC	7.826	8.382	8.213
532	S	120.396	372.051	531.76	338.022	1.3208	Md	7	20	3	76.1289	109	29.81	33.21	506.576	507.442	26.377	2.746	7.001	4.046	106	1.418	31.11	34.35	485.72	486.162	25.625	2.65	6.836	3.992	94	1.372	87.5308	0.311215	32.1058	-1.04181	-0.622236	-0.968299	104.386	0.995092	0.654629	1.41527	3.26011	TT	CC	7.337	7.298	7.702
533	S	121.666	359.347	528.131	357.532	1.0414	Md	7	5	2	85.1611	139	31.09	33.84	514.913	515.494	26.764	2.795	7.01	4.02	119	1.433	29.57	32.68	539.18	539.775	27.405	2.876	7.179	4.073	132	1.476	74.9707	0.222291	20.7552	-0.842234	-8.18971	-1.11711	74.5393	0.889235	0.529242	2.8528	2.41216	TT	CC	6.433	6.484	6.738
534	S	125.222	390.2	507.713	352.995	1.2192	Sm	5	2	2	83.2256	150	29.21	32.91	538.258	539.005	27.141	2.843	7.308	4.187	111	1.481	28.81	31.86	544.65	544.964	27.301	2.863	7.354	4.202	114	1.494	47.7279	0.199086	19.993	-0.58049	-42.4026	-1.06013	88.7312	1.34637	0.417996	2.77766	2.73873	CT	CC	5.198	5.206	5.539
535	S	120.396	344.828	544.918	355.263	1.7272	Sl	4	3	3	105.161	100	31.4	33.99	506.576	507.633	26.709	2.788	6.886	3.945	125	1.413	28.93	31.99	546.08	546.327	27.641	2.906	7.153	4.03	145	1.485	51.1859	0.164997	11.6094	-0.887034	-19.7548	-0.934586	66.6384	0.743586	0.451032	3.87018	2.2074	TT	CC	8.726	8.9	9.023
536	S	125.222	395.644	602.541	383.848	0.7366	Sm	5	2	3	92.903	106	32.06	34.31	538.258	538.302	27.055	2.832	7.327	4.206	107	1.481	26.49	29.36	627.35	627.362	29.088	3.09	7.934	4.389	151	1.639	46.9299	0.140995	20.4837	-0.107394	-39.8296	-0.678613	90.1508	1.03238	0.511416	1.64392	2.51315	TT	CC	8.794	9.142	9.138
537	S	121.158	416.515	620.236	387.931	1.8288	Sl	4	3	3	80.645	99	34.1	35.31	511.579	512.762	25.956	2.692	7.171	4.207	80	1.411	31.7	34.98	549.99	550	27.218	2.853	7.488	4.306	100	1.501	36.2739	0.195038	32.7305	0.0164148	-42.6384	-0.732714	68.352	1.43801	0.230335	3.69921	2.04868	CC	CT	9.623	9.808	9.944
538	S	123.444	355.717	570.78	374.319	1.1176	Sl	4	3	3	67.7418	123	31.91	34.24	526.586	527.372	27.126	2.841	7.076	4.032	128	1.452	28.97	32.04	573.58	574.871	28.208	2.978	7.391	4.128	152	1.535	29.9501	0.171095	19.8888	-0.50256	-25.5439	-1.33212	109.385	1.22991	0.351457	2.61565	0.941281	CT	CT	8.039	8.209	8.372
539	S	116.078	328.494	519.056	338.022	0.8382	Sl	4	3	2	87.7418	122	31.58	34.08	478.23	479.444	26.095	2.71	6.609	3.816	121	1.356	25.61	28.4	573.75	574.006	28.235	2.982	7.247	4.017	169	1.53	58.2494	0.0121337	29.7725	-0.334823	-30.8386	-0.41455	106.053	1.16913	0.415864	0.334659	2.22536	TT	CC	7.139	7.449	7.479
540	S	121.666	343.013	541.289	358.893	1.4478	Sl	4	3	3	85.1611	125	31.21	33.9	514.913	514.943	26.897	2.812	6.933	3.956	130	1.428	29.04	32.11	549.68	549.905	27.726	2.917	7.168	4.03	148	1.491	20.2008	0.117381	0.284445	-0.319124	-13.6111	0.232918	80.2208	1.41306	0.267687	2.44241	1.07338	CC	CC	7.448	7.561	7.774
541	S	121.666	345.735	523.14	348.911	1.2192	Sl	4	3	3	90.9676	125	30.29	33.45	514.913	516.12	26.934	2.817	6.949	3.967	129	1.428	27.39	30.32	561.34	561.713	27.96	2.947	7.258	4.064	152	1.512	28.5389	0.122509	-17.7281	-0.529187	-34.5185	-1.08265	121.66	0.58078	0.345725	0.982698	1.81618	CT	CT	6.872	6.999	7.198
542	S	121.158	374.773	614.791	403.358	1.4224	Sl	4	3	3	84.516	109	35.52	36.01	511.579	512.544	26.508	2.763	7.05	4.068	107	1.428	29.83	32.97	602.71	603.257	28.679	3.038	7.674	4.261	153	1.591	35.3172	0.0605067	29.9268	0.263226	-52.8065	0.965264	55.2196	1.20281	0.324028	6.75144	1.29722	CT	CT	9.606	10.025	9.916
543	S	120.396	348.457	559.891	375.227	1.4986	Sm	5	2	3	81.9353	127	33.24	34.89	506.576	507.097	26.64	2.779	6.902	3.959	122	1.415	30.63	33.83	548.36	548.97	27.687	2.912	7.187	4.049	144	1.489	77.7301	0.230115	29.8698	-0.984048	-9.18799	-0.667108	107.91	0.945968	0.587989	2.39679	2.59878	CT	CC	7.792	7.944	8.118
544	S	121.92	359.347	548.094	354.809	1.1684	Sm	5	2	3	63.8708	130	30.73	33.66	516.581	517.26	26.816	2.802	7.022	4.023	120	1.436	29.91	33.05	529.72	530.265	27.164	2.846	7.114	4.053	127	1.459	75.1496	0.0389587	19.4072	-0.768056	-0.546574	-0.389609	88.2248	0.969974	0.45238	1.04841	2.72414	CT	CT	7.217	7.253	7.541
545	S	120.904	352.087	514.973	338.475	0.9398	Sl	4	3	2	81.2902	131	29.64	33.13	509.911	510.062	26.675	2.784	6.941	3.981	121	1.422	26.53	29.39	559.69	560.053	27.898	2.939	7.28	4.087	147	1.511	71.9326	0.180138	21.5891	-0.657042	-20.7231	0.000744552	93.9337	1.03109	0.565289	3.27969	1.8084	TT	CC	6.382	6.495	6.696
546	S	120.904	319.419	558.076	384.755	1.0922	Sl	4	3	1	117.419	109	33.91	35.22	509.911	510.126	27.001	2.825	6.782	3.852	144	1.413	25.7	28.5	641.33	642.635	29.179	3.102	7.604	4.079	206	1.631	45.3986	0.124495	39.6166	0.203061	-42.6605	-0.528409	94.4209	1.37428	0.334305	2.16343	1.93734	CT	CT	8.853	9.38	9.199
547	S	113.284	326.679	532.214	337.114	0.7366	Sl	4	3	3	76.774	131	32.64	34.6	459.888	460.425	25.484	2.633	6.466	3.764	111	1.323	25.86	28.67	568.41	569.052	28.167	2.973	7.204	3.999	168	1.52	38.8908	0.216319	38.3456	0.12876	-49.9062	0.991422	79.5567	1.51288	0.370828	0.951023	1.50967	CT	CT	7.219	7.604	7.562
548	S	115.062	356.624	548.094	350.726	0.8128	Sm	5	2	2	71.6128	131	33.17	34.86	471.56	472.764	25.407	2.623	6.672	3.901	97	1.344	27.64	30.6	560.02	560.149	27.873	2.936	7.304	4.105	144	1.512	76.7713	0.214559	31.6497	-0.576838	-25.6806	-0.697378	116.406	.	0.482908	3.24449	1.68503	TT	CC	7.149	7.431	7.477
549	S	125.984	365.699	600.272	388.385	1.27	Sl	4	3	3	81.2902	128	32.16	34.36	543.26	544.104	27.473	2.885	7.237	4.106	130	1.485	29.05	32.12	593.08	593.263	28.5	3.016	7.565	4.206	154	1.573	51.0853	-0.0019479	25.1377	-0.44804	-26.8575	-0.46313	74.871	1.57023	0.36794	2.27051	1.6643	TT	CC	8.402	8.594	8.743
550	S	116.078	336.661	550.817	357.532	1.0668	Sl	4	3	3	76.774	126	33.38	34.96	478.23	479.437	25.975	2.695	6.646	3.847	115	1.359	27.8	30.77	567.51	568.066	28.119	2.967	7.251	4.039	161	1.521	73.5707	0.0469312	34.7809	-0.765753	6.63312	-0.168758	85.6259	0.979234	0.51303	3.02686	1.9634	TT	CC	7.732	8.077	8.066
551	S	118.11	353.902	553.085	352.087	1.905	Sl	4	3	3	89.6772	98	32.04	34.3	491.569	492.46	26.137	2.715	6.818	3.944	110	1.388	30.75	33.95	512.26	512.371	26.72	2.789	6.966	3.993	121	1.427	90.8819	0.101702	20.5312	-1.03963	11.6043	-1.68193	119.821	1.56924	0.549552	1.42622	2.08406	TT	CC	9.062	9.134	9.348
552	S	121.92	320.327	517.695	328.947	1.3462	Sl	4	3	3	80.645	115	28.34	32.49	516.581	517.047	27.162	2.846	6.832	3.87	147	1.425	28.29	31.3	517.45	518.604	27.218	2.853	6.839	3.871	148	1.426	65.3731	0.152174	26.9797	-0.797495	-5.61455	-1.50767	106.458	1.50419	0.464677	3.60655	2.14454	CT	CT	7.723	7.727	8.029
553	S	125.476	372.051	596.642	408.348	1.0414	Sl	4	3	2	101.935	122	34.21	35.37	539.925	540.766	27.342	2.868	7.244	4.124	124	1.481	26.97	29.87	655.85	656.616	29.512	3.144	7.994	4.342	178	1.682	19.1155	0.0864555	42.9162	-0.10032	-58.7002	-0.507428	70.0711	0.924054	0.263836	3.29566	0.931431	CT	CC	8.261	8.64	8.609
554	S	120.904	352.087	578.494	379.31	1.1938	Sl	4	3	3	90.9676	109	33.41	34.97	509.911	510.062	26.675	2.784	6.941	3.981	121	1.422	27.86	30.83	598.72	600.141	28.671	3.037	7.534	4.161	166	1.579	11.7894	0.192255	17.3286	0.0803647	-80.6133	0.888332	96.1583	0.849545	0.294455	2.54034	1.64296	CC	TT	8.942	9.307	9.268
555	S	122.428	326.679	534.029	351.18	1.524	Sl	4	3	2	81.9353	124	30.19	33.39	519.916	519.988	27.167	2.846	6.886	3.902	144	1.433	29.47	32.57	531.4	531.682	27.435	2.88	6.963	3.926	150	1.454	76.5244	-0.00683224	28.0005	-0.839421	9.5859	-0.911216	97.557	1.33853	0.405343	0.520676	3.31486	TT	CC	7.649	7.691	7.966
556	S	115.824	332.123	521.325	357.078	1.6002	Sm	5	2	3	89.0321	120	33.44	34.99	476.562	477.347	25.965	2.693	6.613	3.826	117	1.355	30.28	33.45	527.15	527.303	27.297	2.863	6.962	3.94	144	1.448	74.2711	0.169164	29.2414	-0.58787	1.97143	-1.20823	119.375	0.88013	0.508536	3.06841	1.51849	CT	CT	7.331	7.527	7.667
557	S	122.936	344.828	572.142	383.394	0.7366	Sl	4	3	2	83.2256	127	32.95	34.75	523.251	524.388	27.153	2.844	7.002	3.982	134	1.443	26.32	29.17	629.4	630.455	29.102	3.092	7.683	4.181	184	1.627	60.0595	0.216912	21.9122	-0.23026	-20.6355	-1.06931	95.9508	0.917184	0.311035	2.55318	2.18006	CT	CT	7.919	8.311	8.298
558	S	120.142	367.514	574.864	367.967	1.524	Sm	5	2	3	78.0644	115	32.67	34.61	504.909	505.626	26.373	2.745	6.972	4.026	108	1.415	30.87	34.09	533.79	534.895	27.232	2.854	7.181	4.093	124	1.468	66.3328	0.182838	24.1688	-1.09854	-6.31049	-1.40576	96.9577	1.12021	0.510139	0.635364	1.71023	CC	CT	8.418	8.549	8.743
559	S	119.888	320.327	557.169	370.236	1.397	Sl	4	3	3	85.1611	111	32.99	34.77	503.241	503.615	26.839	2.805	6.742	3.841	140	1.401	29.03	32.09	566.59	567.908	28.182	2.975	7.159	3.968	172	1.514	36.7488	0.150647	17.0479	-0.518578	-31.8126	-0.117936	69.3847	2.08614	0.320271	0.755634	2.38679	CT	CC	8.972	9.243	9.273
560	S	123.698	346.642	540.381	357.985	1.0922	Tr	3	4	.	96.774	123	30.29	33.45	528.253	528.894	27.236	2.855	7.043	4	135	1.453	25.76	28.56	600.83	601.672	28.682	3.039	7.517	4.142	170	1.582	51.8602	0.162511	22.867	-0.131503	-38.9557	0.530345	77.0477	0.937361	0.393848	2.55263	2.3898	CT	CT	7.278	7.531	7.629
561	S	121.412	327.586	527.677	368.421	1.1938	Sm	5	2	2	76.1289	130	32.2	34.38	513.246	513.419	27.006	2.826	6.846	3.892	140	1.421	29.47	32.57	556.87	557.484	27.957	2.947	7.135	3.981	162	1.5	44.096	0.22072	28.5236	0.0923757	-37.0241	1.03479	.	.	.	0.636093	.	CC	CC	7.155	7.328	7.489
562	S	128.27	367.514	608.893	397.913	1.3462	Sm	5	2	3	85.1611	114	32.1	34.33	558.267	558.479	27.785	2.925	7.346	4.145	136	1.512	30.14	33.3	589.7	590.97	28.484	3.013	7.556	4.207	152	1.567	71.397	0.257465	21.3943	-0.965945	5.64386	-0.592254	97.6928	0.681427	0.426425	3.04093	1.06083	TT	CT	9.335	9.478	9.647
563	S	122.936	371.143	605.263	387.931	1.3716	Sl	4	3	3	90.9676	97	33.37	34.96	523.251	523.348	26.857	2.807	7.121	4.084	115	1.453	28.86	31.91	595.45	596.158	28.559	3.023	7.61	4.233	152	1.578	47.9298	0.217302	30.9833	-0.33234	-25.2424	-0.129372	91.1825	1.19397	0.44639	5.65485	2.1473	CT	CT	10.183	10.552	10.506
564	S	122.428	380.218	588.929	372.051	1.2954	Sl	4	3	2	88.3869	91	32.11	34.34	519.916	520.99	26.712	2.788	7.133	4.108	108	1.444	28.37	31.38	579.83	580.823	28.24	2.982	7.552	4.238	139	1.553	47.9971	0.142657	24.3717	-0.501456	-36.642	-0.34471	76.8653	0.832429	0.227981	2.79762	1.78787	CT	CC	9.881	10.145	10.175
565	S	124.46	360.254	583.485	377.495	1.9304	Sl	4	3	3	86.4514	91	31.78	34.18	533.255	533.46	27.23	2.854	7.142	4.064	128	1.466	31.58	34.85	536.5	537.126	27.334	2.867	7.165	4.071	130	1.471	67.7429	0.210731	22.8208	-0.717242	-19.3857	-0.780104	115.036	0.908448	0.461552	4.97101	1.26947	CC	CC	10.403	10.422	10.726
566	S	127	440.109	647.913	422.414	1.9304	Sl	4	3	3	103.226	91	34.89	35.7	549.93	550.685	27.037	2.83	7.552	4.383	86	1.49	31.32	34.57	607.01	608.065	28.68	3.038	7.998	4.518	115	1.614	63.2076	0.292277	42.6002	-0.220284	-18.6564	-0.663843	98.1021	1.46936	0.322264	6.06001	2.19872	CT	CC	10.316	10.596	10.654
567	S	117.348	335.753	562.613	348.004	1.905	Sm	5	2	3	74.1934	95	31.98	34.27	486.567	487.24	26.217	2.726	6.702	3.864	120	1.374	32.53	35.88	477.74	478.499	25.946	2.691	6.638	3.843	115	1.358	65.8477	0.0917347	25.7005	-0.418125	-6.0004	-0.453703	83.4965	1.18631	0.430323	2.87453	2.52338	CT	CC	10.299	10.239	10.594
568	S	124.206	355.717	600.726	392.468	2.0828	Sl	4	3	3	90.9676	91	33.27	34.91	531.588	532.86	27.279	2.86	7.111	4.043	131	1.461	32.28	35.61	547.41	548.455	27.645	2.907	7.218	4.076	139	1.489	47.9223	0.129009	23.971	-0.0599595	-35.6873	0.91493	96.1812	1.07878	0.352609	2.27102	2.69916	CT	CC	11.167	11.261	11.479
569	S	124.46	392.015	617.06	403.811	1.778	Sl	4	3	3	90.3224	101	34.21	35.37	533.255	533.721	26.962	2.82	7.277	4.181	107	1.471	31.11	34.35	582.89	584.026	28.273	2.987	7.629	4.29	133	1.562	62.9107	0.154194	23.8239	-0.694151	-16.3624	-0.94365	103.505	1.05203	0.387305	2.99684	1.36091	CT	CC	9.863	10.085	10.176
570	S	128.016	406.534	669.691	424.229	1.3716	Sl	4	3	3	101.935	91	34.64	35.58	556.6	557.128	27.517	2.891	7.505	4.288	110	1.517	28.82	31.88	649.7	650.624	29.514	3.144	8.132	4.473	155	1.68	51.493	0.244138	30.7319	-0.257093	-40.5864	-0.0849157	119.982	0.492688	0.312198	2.04312	1.8019	CC	CC	11.91	12.483	12.248
571	S	125.222	411.071	644.283	404.719	1.524	Sl	4	3	2	92.2579	94	33.98	35.26	538.258	539.314	26.957	2.819	7.38	4.259	98	1.476	29.81	32.94	605.04	606.484	28.714	3.043	7.865	4.408	132	1.605	63.3309	0.116347	20.3824	-0.605769	2.74319	-0.99206	113.918	1.5221	0.512907	2.5668	2.40344	TT	CC	10.74	11.136	11.097
572	S	128.27	417.423	668.784	422.414	1.6002	Sm	5	2	2	103.226	91	34.37	35.44	558.267	558.651	27.476	2.885	7.555	4.329	104	1.519	30.59	33.79	618.69	619.268	28.95	3.073	7.983	4.459	134	1.631	71.3992	0.150506	24.9531	-0.851372	1.91333	-0.920892	103.908	1.00657	0.454404	3.60418	2.22021	CT	CC	11.713	12.105	12.069
573	S	119.126	329.401	511.797	335.753	1.524	Sl	4	3	3	93.5482	95	30.12	33.36	498.239	498.813	26.624	2.777	6.753	3.866	131	1.394	28.38	31.4	526.06	527.08	27.336	2.868	6.943	3.926	146	1.444	43.2465	0.209182	30.5705	-0.409827	-24.4032	-0.935419	78.271	0.806683	0.363416	3.57892	1.71662	CC	CT	8.321	8.438	8.61
574	S	128.524	402.904	654.265	427.405	0.8382	Sl	4	3	1	101.29	97	34.72	35.62	559.935	560.519	27.637	2.906	7.516	4.283	114	1.524	26.43	29.29	692.64	693.291	30.105	3.219	8.379	4.53	175	1.751	44.2601	0.0953743	35.7309	-0.418975	-30.679	-0.802837	80.26	1.20063	0.33856	3.366	2.3989	CT	CC	10.749	11.363	11.072
575	S	124.46	371.143	644.283	410.617	2.0574	Sl	4	3	3	105.806	91	34.84	35.68	533.255	534.051	27.171	2.847	7.193	4.106	121	1.469	31.51	34.78	586.54	587.492	28.401	3.003	7.552	4.215	148	1.562	55.6273	0.178086	29.6311	-0.421269	-13.4738	-0.733358	77.9855	0.979644	0.404266	2.14018	1.88577	CT	CC	12.252	12.628	12.568
576	S	117.094	332.123	569.873	360.254	1.8288	Sl	4	3	3	89.0321	97	33.21	34.88	484.899	485.951	26.238	2.728	6.673	3.846	122	1.37	30.59	33.79	526.88	527.208	27.299	2.863	6.961	3.939	144	1.447	53.2646	0.0871092	25.9888	-1.22039	-0.633038	-1.26978	99.9954	0.890597	0.429375	-0.815807	2.63436	CT	CT	10.23	10.474	10.524
577	S	120.142	307.623	518.603	301.724	0.8636	Md	7	9	2	81.2902	189	26.56	31.62	504.909	505.493	27.01	2.826	6.687	3.793	150	1.401	27.91	30.89	483.32	484.434	26.51	2.763	6.542	3.745	139	1.361	57.6281	0.0649988	7.10209	-0.262769	-20.7459	-0.329602	83.9778	1.0781	0.345356	2.61006	1.64572	TT	CC	6.04	5.952	6.319
578	S	118.872	311.252	471.869	283.122	1.3208	Sl	4	3	3	91.6127	223	25.37	31.03	496.571	497.07	26.772	2.796	6.65	3.79	143	1.386	26.54	29.4	477.78	478.518	26.292	2.735	6.521	3.747	133	1.351	36.2898	0.166499	36.9753	0.267857	-55.9505	-0.583699	66.326	1.67992	0.217076	3.46592	1.83125	CC	CC	4.713	4.681	5.024
579	S	120.904	295.826	498.185	309.891	1.4732	Sm	5	2	3	77.4192	208	27	31.83	509.911	510.65	27.222	2.853	6.657	3.755	161	1.408	29.55	32.66	469.14	470.328	26.286	2.734	6.383	3.665	140	1.331	82.1112	0.204009	24.7382	-0.246726	-18.5467	-0.269851	115.646	0.588409	0.587637	1.41048	2.15338	CC	CT	5.497	5.405	5.799
580	S	117.602	308.53	536.298	322.142	1.5748	Md	7	9	3	70.9676	187	29.49	33.05	488.234	489.318	26.625	2.777	6.58	3.76	141	1.37	32.34	35.67	442.58	442.651	25.186	2.595	6.255	3.651	114	1.285	65.8868	0.21596	27.7426	-1.06337	-30.2497	-1.4046	65.1016	1.09854	0.345218	2.54834	2.28542	TT	CC	6.497	6.392	6.814
581	H	122.174	326.679	552.632	331.67	1.778	Md	7	5	3	69.6773	191	33.27	34.91	441.787	442.188	24.801	2.546	6.326	3.716	100	1.286	33.56	37	437.13	437.343	24.599	2.52	6.289	3.703	97	1.276	44.0369	0.268228	11.2101	-1.3037	-29.9868	0.155804	37.0475	0.42545	0.461082	2.50505	1.83014	TT	CC	6.635	6.563	6.881
582	S	121.158	352.995	563.067	339.383	1.3462	Sl	4	3	3	76.1289	176	29.62	33.12	511.579	512.668	26.764	2.795	6.959	3.988	122	1.425	28.8	31.85	524.7	525.66	27.11	2.839	7.05	4.017	129	1.448	49.299	0.145687	20.8351	-1.07368	-15.1797	-0.747452	91.9854	0.614453	0.410173	-1.67939	2.03395	CT	CT	6.527	6.556	6.828
583	S	115.57	309.437	477.768	280.399	1.397	Sm	5	2	3	71.6128	218	26.47	31.57	474.895	475.974	26.255	2.73	6.493	3.733	133	1.345	29.01	32.08	434.22	435.314	24.929	2.562	6.198	3.633	109	1.268	91.9292	0.199807	23.5762	-1.22153	-0.344335	-1.28184	100.275	0.710898	0.57903	3.73241	3.10722	CT	CC	4.964	4.88	5.254
584	H	122.936	334.846	564.428	347.55	1.5748	Md	7	5	2	101.29	186	34.48	35.5	445.792	446.806	24.822	2.548	6.389	3.756	97	1.292	30.78	33.99	505.08	505.858	26.76	2.795	6.827	3.903	131	1.408	49.4038	0.273359	36.4272	-0.20081	-29.4534	0.0969612	70.4165	0.865882	0.40932	2.18933	1.86877	CC	TT	6.625	6.831	6.925
585	S	116.586	300.363	514.519	313.521	1.3462	Md	7	9	3	70.3224	197	29.11	32.87	481.564	482.226	26.524	2.765	6.491	3.712	143	1.356	31.14	34.38	449.05	450.115	25.619	2.65	6.265	3.635	125	1.294	54.3078	0.221026	19.804	-0.48526	-11.301	-1.12073	63.2124	0.805556	0.340356	0.504475	2.73531	CT	CC	5.996	5.916	6.267
586	S	118.11	302.178	465.064	294.011	1.016	Sl	4	3	2	97.4192	224	26.68	31.68	491.569	492.2	26.751	2.793	6.568	3.742	147	1.375	24.93	27.67	519.63	519.899	27.351	2.87	6.754	3.801	161	1.427	43.0529	0.160595	26.3726	0.129322	-49.2921	0.059471	64.9584	1.23638	0.14611	3.32478	2.52766	CC	CT	4.613	4.65	4.938
587	S	119.126	313.067	498.639	302.632	1.2446	Sl	4	3	3	70.3224	209	27.06	31.86	498.239	499.232	26.822	2.802	6.672	3.801	143	1.389	28	30.98	483.22	484.361	26.442	2.754	6.569	3.767	135	1.362	47.2666	0.267211	20.0063	-0.642742	-24.1016	-0.0754882	86.1792	1.30828	0.372561	6.05323	1.59876	CT	.	5.29	5.257	5.601
588	S	117.856	316.697	529.492	332.577	1.0922	Sm	5	2	3	83.2256	196	30.35	33.47	489.902	490.976	26.574	2.771	6.633	3.797	136	1.375	27.82	30.78	530.33	531.581	27.526	2.892	6.906	3.883	157	1.449	79.6605	0.117649	38.8344	-0.598446	-1.48527	-1.34253	84.6429	1.12037	0.449685	0.0465606	2.68892	CT	CC	5.885	6.025	6.219
589	H	123.444	391.107	618.875	371.143	1.3208	Sm	5	2	2	94.8385	158	36.49	36.49	448.462	449.01	23.553	2.387	6.55	3.945	58	1.268	28.85	31.91	570.81	571.169	27.965	2.948	7.541	4.262	127	1.541	26.7406	0.208415	26.6628	0.488277	-46.9394	0.385633	109.992	1.05357	0.251347	0.55876	1.54004	CC	CC	7.504	8.025	7.847
590	S	125.73	319.419	504.991	312.16	0.9652	Sl	4	3	2	102.58	210	25.23	30.96	541.593	541.963	27.691	2.913	6.991	3.917	160	1.471	24.7	27.41	550.11	550.4	27.848	2.933	7.046	3.934	164	1.486	23.7004	-0.0137821	30.5361	0.520498	-75.849	0.503946	45.3116	0.976841	0.36356	4.73151	1.18854	CC	CT	5.201	5.214	5.542
591	S	121.158	312.16	539.927	333.031	1.4986	Sl	4	3	3	78.0644	174	29.03	32.83	511.579	511.839	27.105	2.838	6.755	3.826	150	1.414	29.26	32.34	507.96	508.071	27.014	2.827	6.73	3.818	148	1.408	65.8278	0.0604533	23.1066	-0.669668	-9.05435	-0.526105	90.5272	1.16578	0.476923	2.7466	2.25095	TT	CC	6.625	6.615	6.934
592	H	123.19	373.866	582.123	378.857	1.016	Md	7	5	2	110.968	174	37.29	36.88	447.127	448.242	23.965	2.44	6.505	3.888	70	1.276	28.12	31.12	593.89	595.224	28.553	3.022	7.614	4.24	150	1.575	45.2224	0.0395407	25.8223	-0.174193	-39.4496	-0.235575	75.442	0.874247	0.509234	3.03554	2.28103	TT	CC	6.5	6.97	6.857
593	S	125.476	314.882	491.833	298.094	0.2794	Md	7	5	3	69.0321	222	24.04	30.38	539.925	539.968	27.665	2.909	6.955	3.895	162	1.467	25.94	28.75	509.49	509.745	27.034	2.829	6.755	3.832	147	1.411	53.9433	0.25429	23.279	-0.552046	-5.40625	-1.21176	113.964	0.735472	0.500555	1.67758	2.04933	CT	CT	4.961	4.914	5.287
594	H	118.11	313.975	520.871	319.419	1.7526	Md	7	9	3	72.2579	204	33.47	35.01	420.428	420.53	24.194	2.469	6.107	3.611	96	1.241	33.03	36.42	427.52	428.272	24.54	2.513	6.165	3.631	101	1.256	94.2384	0.161922	44.142	-1.03277	6.55492	-1.0012	95.0458	1.1502	0.417936	1.55852	2.28302	CT	TT	5.919	5.94	6.19
595	S	121.158	300.363	526.316	323.503	0.9398	Sl	4	3	2	102.58	184	28.15	32.4	511.579	512.804	27.249	2.857	6.694	3.777	159	1.412	24.8	27.52	565.27	566.164	28.176	2.974	7.032	3.875	185	1.502	55.9823	0.0790007	27.3073	-0.286882	-20.7836	-1.06615	96.3692	0.867029	0.344128	1.41476	2.17529	CT	CT	6.168	6.28	6.478
596	S	125.222	333.031	554.446	341.198	1.2446	Sl	4	3	2	76.1289	180	28.12	32.38	538.258	538.425	27.537	2.893	7.041	3.966	149	1.468	28.36	31.37	534.43	534.452	27.446	2.882	7.015	3.958	147	1.461	45.3362	0.156155	27.823	-0.293285	-25.3816	-0.660035	87.8628	1.29959	0.443261	2.39381	2.00557	TT	CC	6.488	6.479	6.794
597	H	121.92	302.178	455.082	279.038	0.4318	Md	7	9	2	81.2902	207	28.5	32.56	440.452	440.949	25.263	2.604	6.21	3.621	118	1.278	25.45	28.23	489.19	490.144	26.711	2.788	6.553	3.736	146	1.37	49.1762	0.119928	23.7288	-0.240016	-33.5508	-1.14381	106.637	0.922588	0.323405	1.39386	3.03764	TT	CC	4.649	4.737	4.965
598	H	116.586	313.067	523.14	312.16	1.778	Md	7	9	3	76.774	201	33.3	34.92	412.418	412.963	23.891	2.43	6.038	3.584	92	1.222	32.7	36.07	422.08	422.491	24.31	2.483	6.117	3.613	98	1.244	72.3992	0.245771	34.4187	-0.668218	-10.4155	-1.17194	77.5866	1.28397	0.551552	3.29688	2.39075	TT	CC	6.035	6.035	6.306
599	H	128.524	337.114	536.751	348.457	1.1176	Sl	4	3	2	84.516	198	32.73	34.64	475.162	475.367	25.809	2.674	6.624	3.842	112	1.355	27.34	30.27	561.47	562.256	28.016	2.954	7.215	4.029	158	1.51	51.2489	0.165783	22.2106	-0.131034	-18.4794	-1.05036	100.216	1.61808	0.428434	3.49881	1.60106	CT	CC	5.711	5.946	6.059
600	H	110.744	327.586	574.41	358.439	1.5494	Md	7	20	3	82.5805	178	39.49	37.96	381.714	382.545	21.745	2.158	5.795	3.534	60	1.134	32.14	35.46	499.39	500.059	26.68	2.784	6.752	3.861	133	1.395	61.5554	0.116869	27.8157	-0.270805	-0.0768416	-0.252215	86.2827	0.816642	0.466716	2.52376	1.26216	TT	CT	7.105	7.749	7.41
601	S	121.92	374.319	549.456	347.55	1.3208	Sm	5	2	3	85.1611	183	30.06	33.33	516.581	517.546	26.67	2.783	7.086	4.079	110	1.438	29.05	32.12	532.76	532.842	27.094	2.837	7.202	4.117	118	1.47	78.771	0.215087	23.0458	-1.12022	-6.62052	-0.987668	101.04	0.684224	0.506337	1.63269	2.50875	CT	CT	5.81	5.842	6.15
602	S	120.142	337.568	506.806	303.085	1.4478	Sl	4	3	3	78.7095	215	26.69	31.68	504.909	505.71	26.728	2.79	6.84	3.913	129	1.408	28.39	31.41	477.65	478.866	25.943	2.691	6.646	3.849	114	1.358	49.9891	0.25241	46.2786	-0.102028	-20.9342	-0.526194	83.6017	1.06219	0.486147	2.62188	1.41794	CT	CT	5.132	5.081	5.445
603	H	119.634	368.875	606.171	383.394	0	Sl	4	3	2	90.3224	160	38.88	37.66	428.438	.	.	.	.	.	.	.	.	.	.	.	.	.	.	.	.	.	52.3298	0.219089	30.1604	-0.557104	-36.612	-1.12137	78.6776	1.16318	0.382049	3.13746	2.05155	CT	CT	.	.	.
604	H	115.062	318.966	538.566	330.762	1.1938	Sl	4	3	3	72.9031	200	35.52	36.01	404.408	404.623	23.302	2.355	5.985	3.58	82	1.2	28.13	31.13	522.69	523.063	27.304	2.864	6.865	3.877	151	1.436	43.3684	0.144131	35.6987	-0.470993	-11.1813	-1.46973	74.6429	0.998192	0.221107	1.53361	1.27768	CC	TT	5.985	6.388	6.314
605	H	122.936	319.873	524.955	322.142	1.2446	Sm	5	2	3	92.2579	198	32.14	34.35	445.792	446.888	25.145	2.589	6.332	3.703	108	1.295	27.72	30.68	516.52	516.574	27.142	2.843	6.828	3.868	147	1.425	32.7224	0.256043	36.2699	-0.29314	-35.6762	-0.0839922	69.4739	1.38271	0.42449	-0.645946	2.10049	CT	CC	5.77	5.976	6.097
606	S	117.602	333.485	525.862	333.938	1.5494	Sm	5	2	3	99.9998	201	30.58	33.59	488.234	489.387	26.324	2.739	6.704	3.859	123	1.376	28.85	31.9	515.86	517.004	27.069	2.834	6.895	3.921	138	1.427	65.7295	0.158875	24.7847	-0.458125	-35.2697	-0.371207	101.778	0.72352	0.361339	2.83679	2.56564	CC	CT	5.604	5.668	5.93
607	S	115.062	333.031	518.603	338.929	1.2446	Sm	5	2	3	94.8385	204	32.08	34.32	471.56	471.849	25.758	2.667	6.58	3.817	113	1.346	27.87	30.84	538.92	539.945	27.594	2.9	7.047	3.968	150	1.468	43.582	0.0963112	19.7708	-0.308953	-45.1881	-0.869718	50.6077	0.996104	0.24201	-0.787398	1.28391	CC	CT	5.391	5.536	5.731
608	H	117.856	340.29	542.65	319.873	1.2446	Sm	5	2	3	71.6128	194	33.6	35.07	419.093	419.805	23.442	2.373	6.173	3.695	76	1.225	29.07	32.14	491.57	492.803	26.34	2.741	6.759	3.893	120	1.384	53.1575	0.131162	45.617	-0.574413	-23.8187	-1.31003	94.7983	1.02578	0.328511	2.47623	2.67124	CC	CC	6.008	6.223	6.321
609	S	113.284	374.773	607.985	364.338	1.6256	Md	7	5	3	77.4192	159	35.15	35.83	459.888	460.54	24.517	2.51	6.621	3.928	77	1.309	32.96	36.35	494.98	496.159	25.962	2.693	6.92	4.026	98	1.392	84.3404	0.227993	33.404	-0.453085	-9.29258	-1.26723	94.3078	0.854555	0.515957	1.88987	2.64752	CT	CT	7.728	7.909	8.045
610	H	120.65	363.884	633.848	403.811	0.8128	Sl	4	3	2	118.709	146	40.43	38.42	433.778	434.253	23.508	2.382	6.361	3.816	68	1.249	24.68	27.39	685.8	687.236	29.859	3.188	8.127	4.35	196	1.724	36.9701	0.142636	38.8633	0.133871	-43.0804	-1.03249	80.3671	1.04008	0.200285	2.08043	1.15473	CC	CT	8.297	9.455	8.689
611	S	121.412	395.644	608.893	374.319	1.3462	Sm	5	2	2	99.9998	147	32.74	34.65	513.246	513.87	26.278	2.733	7.131	4.143	94	1.426	28.68	31.72	578.22	578.864	28.132	2.969	7.613	4.295	128	1.555	59.2529	0.0693873	26.3526	-0.814584	-22.7517	-1.15302	61.7268	0.953583	0.416595	3.0965	2.46491	CT	CC	7.486	7.705	7.831
612	S	112.268	312.613	509.982	314.428	1.1684	Sl	4	3	3	79.3547	203	30.96	33.78	453.218	454.129	25.53	2.638	6.354	3.693	118	1.305	27.26	30.19	512.49	512.562	27.111	2.839	6.763	3.83	150	1.416	25.3156	0.0792774	31.4206	0.0748588	-82.7666	0.41125	88.2832	1.1282	0.158804	-0.956473	2.10626	CC	CC	5.508	5.692	5.835
613	S	110.49	299.002	462.795	285.39	1.4732	Sm	5	2	3	83.8708	211	29.01	32.82	441.546	441.898	25.352	2.616	6.203	3.611	121	1.28	28.64	31.67	447.52	448.436	25.585	2.645	6.247	3.626	125	1.291	41.0741	0.189922	26.7853	0.11699	-39.0233	-1.13783	93.1443	1.43793	0.28994	6.79683	0.976226	CT	CC	4.849	4.861	5.144
614	H	120.396	316.697	539.927	340.29	2.1082	Md	7	9	3	78.0644	195	34.65	35.58	432.443	433.204	24.676	2.53	6.215	3.655	102	1.266	34.71	38.24	431.46	431.763	24.605	2.521	6.206	3.652	101	1.265	71.4222	0.211498	26.8664	-0.517892	-27.929	-1.17811	70.9263	0.762211	0.497528	4.5543	1.77003	TT	CT	6.375	6.367	6.678
615	S	122.428	404.719	642.468	399.274	1.6002	Sm	5	2	3	82.5805	130	34.63	35.57	519.916	520.767	26.405	2.749	7.212	4.191	92	1.437	31.53	34.81	569.47	570.514	27.897	2.939	7.592	4.311	118	1.542	62.5683	0.110102	25.8635	0.0265277	-7.25702	-0.67532	74.6487	1.22462	0.307797	2.03955	1.66971	CT	CT	8.849	9.103	9.199
616	S	120.396	320.327	509.982	324.41	1.6256	Sl	4	3	3	88.3869	200	28.55	32.59	506.576	507.281	26.939	2.817	6.765	3.848	142	1.407	28.99	32.05	499.55	499.9	26.745	2.793	6.716	3.833	138	1.394	59.834	0.0692452	28.0369	-0.307963	-33.6008	-1.0351	112.523	1.21192	0.407559	2.80528	1.80208	CT	CC	5.5	5.484	5.819
617	S	119.888	307.623	500	300.363	0.889	Sm	5	2	3	78.0644	208	26.54	31.6	503.241	503.609	26.959	2.82	6.675	3.789	149	1.398	26.59	29.46	502.44	503.375	26.972	2.821	6.671	3.788	149	1.396	30.1175	0.112279	38.7008	0.595259	-54.9475	0.235681	84.386	1.34891	0.185336	-0.826816	1.67654	CC	CC	5.336	5.334	5.659
618	S	116.078	310.345	529.492	331.216	1.3208	Sl	4	3	3	89.6772	178	30.95	33.77	478.23	479.069	26.322	2.739	6.52	3.745	134	1.352	27.6	30.56	531.85	532.988	27.588	2.9	6.881	3.86	162	1.451	57.8814	0.119834	25.3776	-0.809691	-28.4835	-0.71868	81.6583	1.61769	0.492901	0.713704	2.61275	CT	CC	6.298	6.435	6.603
619	H	124.206	310.345	520.871	310.345	0.635	Sm	5	2	1	95.4837	192	30.63	33.61	452.467	453.066	25.526	2.638	6.337	3.683	119	1.304	24.41	27.11	552.07	553.385	27.965	2.948	7.01	3.898	172	1.485	54.3812	0.235142	36.5676	-0.474225	-55.9731	-0.201961	77.5707	0.588694	0.435765	1.92778	2.21615	CT	CT	5.813	6.08	6.153
620	H	122.174	351.18	562.613	339.383	1.2192	Md	7	5	3	89.0321	183	33.98	35.26	441.787	441.855	24.205	2.47	6.402	3.799	82	1.277	29.79	32.92	508.86	508.947	26.652	2.781	6.93	3.975	121	1.42	47.7695	0.290317	41.0192	-0.536389	-49.8614	-0.449765	57.2527	0.941441	0.343882	2.93738	1.85925	CT	CC	6.446	6.634	6.742
621	S	114.046	283.122	483.212	296.279	2.3876	Sl	4	3	4	72.2579	215	28.56	32.6	464.89	465.936	26.335	2.74	6.286	3.604	147	1.321	33.1	36.5	392.22	392.274	23.803	2.419	5.758	3.418	102	1.181	54.5251	0.10624	17.8294	-0.788118	-24.5211	-0.742692	102.879	1.39713	0.526415	-1.23182	2.60834	TT	CC	5.489	5.27	5.734
622	H	118.364	365.699	554.9	352.087	1.1938	Sm	5	2	3	85.8063	183	36.4	36.44	421.763	422.751	22.836	2.296	6.252	3.784	59	1.215	28.5	31.52	548.27	548.325	27.555	2.895	7.27	4.117	132	1.494	57.8586	0.209339	23.104	-0.48906	-31.9474	-0.663556	78.5791	1.334	0.3699	1.16944	2.70945	CT	CC	5.993	6.373	6.333
623	H	117.856	297.641	510.889	329.855	0.8382	Sm	5	2	3	107.742	190	34.52	35.52	419.093	419.339	24.557	2.515	6.03	3.548	108	1.237	24.92	27.65	572.73	573.001	28.255	2.984	7.059	3.874	190	1.512	43.9268	0.125418	31.456	0.201778	-33.3898	0.32627	.	.	.	.	.	CC	CT	5.757	6.162	6.103
624	S	116.078	284.936	454.628	270.417	0.3302	Sl	4	3	3	77.4192	226	25.34	31.02	478.23	478.246	26.581	2.772	6.384	3.641	152	1.347	22.61	25.16	521.91	522.453	27.504	2.889	6.669	3.728	175	1.422	80.2669	0.0742446	20.5665	-1.14833	25.7598	-1.70782	100.227	1.66489	0.47187	2.86397	2.53509	TT	CC	4.574	4.636	4.897
625	H	114.808	331.216	507.713	319.873	0.9652	Sm	5	2	2	92.2579	183	34.6	35.56	403.073	403.619	22.862	2.299	6.005	3.616	72	1.19	26.36	29.21	534.94	535.674	27.506	2.889	7.011	3.952	149	1.461	62.3396	0.122855	18.2312	-0.531297	-9.31817	-0.669237	76.6963	0.998472	0.475015	0.0450178	2.03832	CT	CT	5.506	5.847	5.842
626	H	122.174	320.327	511.343	311.706	1.778	Sm	5	2	3	86.4514	195	31.43	34	441.787	442.569	24.964	2.566	6.302	3.694	105	1.286	30.4	33.58	458.22	459.002	25.554	2.641	6.426	3.736	115	1.317	62.6855	0.031576	26.1837	-0.81788	-14.8566	-1.87895	96.3637	0.916118	0.424304	-1.35813	2.16609	CT	CC	5.737	5.768	5.996
627	H	116.078	329.401	524.955	326.225	0.889	Sl	4	3	2	94.8385	192	34.77	35.64	409.748	410.426	23.287	2.353	6.061	3.631	78	1.208	25.14	27.89	563.84	564.373	28.074	2.961	7.189	4.002	164	1.513	60.2965	0.28385	30.7249	-0.532531	-8.97501	-0.360703	98.3368	1.27366	0.474557	2.62613	2.69254	CT	CT	5.662	6.037	6.009
628	H	121.158	315.789	520.871	321.234	1.3208	Sl	4	3	3	82.5805	195	32.64	34.6	436.448	437.07	24.846	2.551	6.242	3.663	105	1.275	27.89	30.87	512.46	512.827	27.1	2.838	6.78	3.842	148	1.417	61.8075	0.0962151	31.2609	-0.944443	-12.6993	-0.781747	134.029	1.35366	0.385707	3.45373	2.38545	CC	CC	5.792	6.013	6.117
629	S	117.602	269.51	458.258	277.223	1.1684	Sl	4	3	2	69.6773	218	25.34	31.02	488.234	488.24	26.943	2.818	6.36	3.594	169	1.358	27.19	30.11	458.66	459.853	26.363	2.744	6.169	3.533	154	1.306	36.6549	0.210982	23.0919	-0.645938	-35.1007	-0.440712	79.5487	1.11596	0.390486	6.72139	1.33744	TT	CC	4.946	4.89	5.246
630	H	116.84	292.196	446.915	278.131	0.5842	Sl	4	3	2	83.2256	204	30.08	33.34	413.753	414.023	24.479	2.505	5.965	3.513	109	1.225	23.56	26.18	518.1	519.032	27.417	2.878	6.689	3.754	168	1.42	45.2232	0.0393676	21.9281	-0.214744	-32.9487	0.0430593	90.5487	1.80835	0.378058	4.0921	1.78102	CT	CT	4.599	4.779	4.92
631	H	117.348	299.456	498.185	314.428	0.635	Sl	4	3	2	87.0966	184	33.26	34.9	416.423	416.937	24.425	2.498	6.018	3.548	105	1.233	24.24	26.92	560.83	560.958	28.074	2.961	6.997	3.863	183	1.494	53.9885	0.16861	43.8206	0.0126582	-19.0743	-0.1	89.0306	0.746462	0.488679	3.5769	2.42249	TT	CC	5.621	5.989	5.962
632	H	121.92	342.105	539.02	325.771	0.635	Sm	5	2	2	92.903	186	32.81	34.68	440.452	440.866	24.389	2.493	6.366	3.765	88	1.278	24.89	27.62	567.18	567.356	28.077	2.962	7.277	4.061	157	1.522	75.9942	0.288328	38.0485	-0.837524	5.07047	-1.91382	96.6728	1.26237	0.467303	3.13009	2.64918	CT	CT	5.868	6.2	6.219
633	H	120.396	323.956	525.862	338.022	0.889	Sl	4	3	3	89.6772	181	34.44	35.48	432.443	432.509	24.457	2.502	6.241	3.68	96	1.266	25.72	28.51	571.99	573.283	28.263	2.985	7.213	3.994	172	1.525	34.2718	0.19319	24.4751	-0.788805	-18.0716	-0.213491	108.085	1.21954	0.430559	3.96672	1.84154	CT	CC	5.9	6.267	6.248
634	S	118.364	339.383	540.381	327.132	1.7272	Md	7	20	3	72.9031	189	29.64	33.12	493.237	493.687	26.356	2.743	6.765	3.893	121	1.387	33.02	36.41	439.07	439.352	24.385	2.493	6.346	3.752	89	1.276	66.3746	0.107138	34.505	-0.958386	-4.82782	-1.71498	93.9623	1.22142	0.424793	1.81198	2.59288	CC	CT	6.215	6.089	6.503
635	H	123.19	347.55	539.02	350.272	0.8382	Sm	5	2	2	99.3546	192	34.65	35.58	447.127	447.317	24.538	2.512	6.439	3.802	88	1.292	25.88	28.69	587.52	587.776	28.435	3.007	7.436	4.122	163	1.559	67.7706	0.30739	29.664	-0.924569	-12.1094	-0.328817	94.9842	0.764237	0.470889	2.84951	1.87143	TT	CC	5.682	6.017	6.039
636	H	123.698	337.568	529.038	340.744	0.9144	Sl	4	3	1	104.516	195	33.61	35.07	449.797	450.284	24.89	2.557	6.43	3.776	97	1.301	24.89	27.62	589.29	589.319	28.468	3.011	7.394	4.084	170	1.56	22.6271	0.12385	40.5798	0.45549	-56.3815	0.410482	70.8329	1.41123	0.293542	-0.871752	1.71934	CC	CT	5.565	5.889	5.92
637	S	119.888	323.956	521.779	318.512	0.9652	Sm	5	2	2	89.6772	191	28.21	32.43	503.241	504.369	26.844	2.805	6.762	3.855	138	1.401	26.51	29.37	530.53	531.609	27.476	2.885	6.945	3.914	152	1.451	51.4007	0.153134	27.0257	-0.262541	-31.5801	-1.41688	73.0003	1.03629	0.381158	0.846544	2.41124	CC	CT	5.741	5.807	6.076
638	H	117.348	290.381	483.666	309.437	0.889	Sl	4	3	3	111.613	198	32.8	34.68	416.423	416.485	24.612	2.522	5.976	3.513	112	1.23	23.68	26.31	562.42	563.577	28.158	2.972	6.954	3.823	191	1.491	22.865	-0.00136375	18.59	0.462349	-63.854	0.710748	72.5241	1.15553	0.179861	5.62183	1.79562	CC	TT	5.248	5.587	5.587
639	H	119.38	264.065	444.646	255.898	0.9144	Sl	4	3	2	69.6773	212	27.19	31.93	427.103	427.674	25.559	2.642	5.92	3.436	140	1.244	25.59	28.38	452.77	452.809	26.219	2.726	6.096	3.496	154	1.294	68.505	0.185089	34.3759	-0.626846	-24.4447	0.257464	123.445	1.23955	0.564718	-2.37307	3.2611	CC	TT	4.843	4.896	5.14
640	H	117.856	343.92	544.918	338.475	1.1684	Md	7	5	3	83.2256	186	35.32	35.91	419.093	419.485	23.311	2.357	6.181	3.707	73	1.224	29.92	33.07	505.44	506.482	26.687	2.785	6.874	3.939	125	1.411	59.8154	0.112525	22.8277	-0.510561	-8.73978	-1.26395	114.849	1.27675	0.360879	0.223064	2.60584	TT	CC	6.106	6.39	6.426
641	S	113.538	340.29	514.065	323.049	2.159	Sm	5	2	4	71.6128	200	31.24	33.91	461.555	462.002	25.288	2.608	6.534	3.818	102	1.327	33.41	36.83	426.8	427.508	23.825	2.422	6.242	3.718	81	1.245	60.0433	0.216508	41.7586	-0.592569	-14.1461	-0.459237	96.6919	0.726524	0.473269	1.94676	2.10553	CC	CT	5.559	5.443	5.827
642	H	118.618	327.586	500	322.595	1.3208	Md	7	20	3	67.7418	189	33.6	35.07	423.098	423.764	23.992	2.443	6.174	3.665	88	1.242	31.37	34.63	458.78	459.791	25.46	2.629	6.463	3.765	110	1.321	50.3356	0.123762	20.6255	-1.10889	-18.706	-1.12391	72.4792	1.1168	0.438244	-1.26018	2.51972	CT	CT	5.476	5.59	5.779
643	H	116.84	312.16	499.093	303.993	0.9144	Tr	3	4	.	81.2902	185	32.47	34.51	413.753	414.807	24.013	2.446	6.046	3.585	94	1.225	24.92	27.65	534.53	535.575	27.626	2.904	6.908	3.873	162	1.456	56.8496	0.150018	19.6469	-0.970904	-16.1769	-1.17973	76.0172	0.341609	0.411124	1.17027	1.89987	CT	CC	5.529	5.84	5.863
644	H	127.762	334.846	550.817	336.661	0.9398	Sl	4	3	2	83.2256	191	31.89	34.23	471.157	472.185	25.761	2.668	6.586	3.823	112	1.346	26.36	29.21	559.73	560.963	28.013	2.954	7.193	4.017	159	1.506	18.7947	0.196763	7.62994	-0.0171401	-54.0854	0.900307	72.5743	1.20554	0.40329	2.17031	1.03719	TT	CC	6.105	6.355	6.452
645	H	122.428	333.938	503.63	296.733	0.6604	Tr	3	4	.	76.1289	193	29.96	33.28	443.122	444.089	24.73	2.537	6.364	3.745	96	1.287	23.94	26.59	539.49	539.65	27.557	2.896	7.054	3.973	149	1.47	42.1536	0.218266	24.9972	-0.0875952	-48.8361	0.0171528	65.2428	0.828772	0.213035	6.55626	1.71435	CT	CC	5.253	5.449	5.592
646	S	114.808	308.53	500.454	308.076	1.524	Sm	5	2	3	77.4192	210	29.34	32.98	469.892	471.101	26.132	2.715	6.453	3.718	131	1.335	29.75	32.88	463.26	464.203	25.92	2.688	6.406	3.702	127	1.323	81.8051	0.146273	31.1231	-0.712449	5.13304	-1.25093	105.19	1.43141	0.460195	2.14902	2.58526	TT	CC	5.402	5.386	5.7
647	H	120.142	308.53	509.982	328.947	0.6604	Sl	4	3	1	108.387	194	33.68	35.11	431.108	431.395	24.778	2.543	6.17	3.621	107	1.264	23.21	25.8	598.75	598.775	28.598	3.028	7.282	3.966	194	1.56	17.034	0.136586	36.174	0.658823	-56.737	0.427289	43.2582	1.42942	0.0845713	2.26491	0.831624	CC	CC	5.527	5.913	5.88
648	H	123.19	280.399	464.61	274.047	0.9398	Sl	4	3	2	78.7095	206	27.62	32.13	447.127	447.921	25.877	2.682	6.148	3.551	139	1.286	25.45	28.23	481.82	482.815	26.768	2.796	6.386	3.63	158	1.352	23.807	0.129091	36.6183	0.200111	-81.454	0.919118	83.8	1.18621	0.300207	-0.271593	2.20616	CT	CC	5.047	5.121	5.359
649	H	123.952	336.661	568.512	363.884	0.4318	Sl	4	3	1	108.387	187	35.66	36.08	451.132	452.264	25.004	2.572	6.439	3.777	99	1.304	22.81	25.38	656.76	657.888	29.407	3.131	7.798	4.183	201	1.665	53.5352	0.186478	22.7651	-0.174078	-19.8053	-0.74943	66.5493	1.43885	0.434282	0.569456	2.25553	TT	CC	6.302	6.814	6.681
650	H	120.65	286.751	476.86	298.548	0.8128	Sl	4	3	2	89.6772	199	30.71	33.65	433.778	434.303	25.34	2.614	6.087	3.544	126	1.262	24.59	27.3	531.77	532.967	27.699	2.914	6.743	3.754	179	1.44	22.9882	0.140273	28.7886	0.526652	-38.8415	-0.571627	49.5968	1.53256	0.17478	2.29344	2.11007	CC	CT	5.199	5.45	5.529
651	H	125.222	318.512	504.537	323.049	1.3716	Sl	4	3	2	91.6127	193	31.47	34.02	457.807	458.394	25.559	2.642	6.414	3.728	116	1.316	27.55	30.5	520.58	520.651	27.245	2.856	6.848	3.871	150	1.433	62.2798	0.16281	30.0545	-0.422562	-19.2344	-1.44896	98.1704	1.52146	0.378088	3.36253	2.34983	CT	CC	5.47	5.616	5.8
652	H	116.078	285.844	460.073	294.465	1.1938	Sm	5	2	3	86.4514	194	31.84	34.2	409.748	410.483	24.51	2.509	5.906	3.477	112	1.215	27.33	30.26	481.89	482.813	26.709	2.788	6.416	3.653	154	1.353	56.2647	0.0923706	37.3118	-0.131722	-36.8698	0.527634	100.867	0.782313	0.414886	5.05251	2.43858	CT	CT	5.062	5.268	5.373
653	H	113.792	304.9	445.554	271.779	2.1082	Sl	4	3	4	67.0966	191	30.49	33.55	397.733	398.557	23.455	2.375	5.886	3.512	89	1.189	31.66	34.94	379.08	379.547	22.434	2.245	5.718	3.453	76	1.143	52.6137	0.19754	36.3779	-0.0045768	-26.2733	-0.15977	91.1018	1.31352	0.400633	0.916737	2.1264	CT	CC	4.831	4.785	5.108
654	H	120.904	249.546	455.535	265.88	1.4224	Sl	4	3	3	67.0966	204	27.61	32.13	435.113	435.435	25.999	2.698	5.892	3.393	156	1.256	28.33	31.35	423.66	424.732	25.749	2.666	5.817	3.367	150	1.234	45.7893	0.192515	4.89135	-0.97057	-0.0217641	-1.34275	128.114	1.15671	0.397634	2.73927	2.15731	CT	CC	5.373	5.348	5.625
655	S	118.364	327.586	509.074	300.363	1.0414	Sl	4	3	2	106.451	206	27.17	31.91	493.237	494.376	26.54	2.767	6.711	3.847	130	1.384	24.56	27.27	534.93	535.009	27.495	2.888	6.99	3.937	151	1.46	44.7173	0.0601651	30.2773	-0.0217576	-23.9081	-0.970856	69.2935	0.872611	0.346864	0.366332	2.78515	CC	CC	5.263	5.346	5.6
656	S	118.618	313.975	481.397	302.178	0.8128	Sl	4	3	2	77.4192	208	27.23	31.94	494.904	495.16	26.688	2.785	6.652	3.797	140	1.384	25.49	28.27	522.73	523.828	27.378	2.873	6.84	3.857	155	1.435	46.8585	0.158322	22.7475	-0.718382	-34.1466	-1.12868	95.6724	1.15384	0.327269	5.56512	1.90984	CT	CT	4.92	4.967	5.25
657	H	117.094	338.475	521.779	347.55	0.4572	Sl	4	3	1	137.419	186	36.4	36.44	415.088	416.119	23.312	2.357	6.132	3.677	75	1.216	20.66	23.04	667.04	668.032	29.518	3.145	7.868	4.206	204	1.682	15.624	0.173619	4.61754	0.0559103	-29.3446	-0.385687	68.2695	1.23116	0.40666	2.28072	1.49306	CC	CT	5.453	5.965	5.821
658	S	119.634	378.403	588.022	366.152	0.8128	Sl	4	3	2	82.5805	160	32.72	34.63	501.574	502.416	26.121	2.713	6.985	4.055	99	1.406	26.39	29.24	602.81	603.737	28.694	3.04	7.694	4.275	151	1.593	50.8054	0.278589	34.4615	-0.720081	-32.329	-0.129379	92.3562	1.01898	0.442539	4.98633	1.95217	CC	TT	6.877	7.129	7.206
659	S	118.872	310.345	515.426	318.512	1.6764	Sm	5	2	3	86.4514	202	28.63	32.63	496.571	497.499	26.805	2.8	6.646	3.786	144	1.386	30.06	33.21	473.71	473.959	26.16	2.718	6.487	3.734	131	1.344	81.6234	0.152436	13.5039	-1.53703	11.7756	-1.41452	110.652	1.30385	0.499137	-0.818868	2.7394	TT	CC	5.741	5.681	6.043
660	H	119.38	323.956	495.009	299.002	1.3716	Sm	5	2	2	78.7095	199	31.17	33.88	427.103	427.533	24.252	2.476	6.197	3.665	93	1.253	28.78	31.82	465.38	465.521	25.692	2.659	6.493	3.767	116	1.332	41.8473	0.0884592	22.5745	-0.212389	-47.0171	-0.333169	66.0543	1.21901	0.32099	5.55736	1.61845	CT	CT	5.273	5.359	5.578
661	H	122.174	341.198	559.437	359.8	2.5654	Sm	5	2	3	89.6772	187	35.86	36.18	441.787	442.814	24.51	2.509	6.375	3.766	90	1.281	34.81	38.35	458.67	459.527	25.187	2.595	6.515	3.813	100	1.32	40.5386	0.211895	31.1664	-0.699842	-35.633	0.391311	86.0412	0.889847	0.245493	2.5842	2.08382	TT	CC	6.561	6.613	6.857
662	H	121.158	323.049	549.909	339.383	0.8636	Sl	4	3	2	98.0643	187	34.31	35.42	436.448	437.516	24.712	2.534	6.271	3.688	100	1.274	25.06	27.8	584.56	585.193	28.432	3.007	7.284	4.011	178	1.545	39.0752	0.120695	29.3782	0.113114	-29.26	-0.729312	96.7791	1.13029	0.302246	1.68666	2.49657	CT	CC	6.237	6.642	6.59
663	S	121.412	354.809	544.465	333.938	0.2286	Tr	3	4	.	112.903	175	29.01	32.82	513.246	513.466	26.744	2.792	6.977	3.998	121	1.429	20.16	22.5	654.94	655.096	29.417	3.132	7.89	4.265	188	1.673	29.6966	0.193063	34.7074	0.440752	-72.0368	1.01499	90.7037	1.21152	0.349134	2.43616	2.09814	CC	TT	5.865	6.134	6.239
664	S	117.602	318.512	529.492	324.41	1.397	Sl	4	3	3	79.3547	189	29.7	33.15	488.234	488.337	26.452	2.755	6.629	3.8	133	1.373	28.53	31.55	506.91	506.997	26.93	2.816	6.756	3.841	143	1.407	56.1337	0.121938	35.3028	-0.276355	-7.40986	-0.746587	77.2108	1.41309	0.475604	2.90563	1.27583	CT	CC	6.077	6.12	6.359
665	H	124.46	313.975	533.122	338.929	0.4318	Sl	4	3	2	101.29	190	33.19	34.87	453.802	454.356	25.503	2.635	6.364	3.7	117	1.307	22.81	25.37	619.9	620.501	28.892	3.065	7.442	4.023	200	1.595	42.6928	0.0425991	35.7029	-0.130668	-37.4165	0.87121	99.9406	1.36782	0.449028	3.36976	1.87417	CT	CT	5.911	6.312	6.273
666	H	111.76	264.973	417.877	255.445	1.4986	Sm	5	2	3	84.516	193	29.65	33.13	387.054	387.233	24.113	2.458	5.633	3.334	114	1.165	28.13	31.13	411.45	412.105	25.052	2.578	5.814	3.4	130	1.213	12.1945	0.11873	20.651	-0.155893	-53.569	-0.00673995	64.9353	1.26761	0.200253	2.55608	2.21874	CC	CC	4.655	4.714	4.935
667	H	120.904	347.55	553.085	328.947	1.3716	Sl	4	3	2	84.516	191	33.43	34.99	435.113	435.845	24.031	2.448	6.334	3.767	81	1.262	28.15	31.14	519.69	520.501	27.021	2.828	6.99	3.985	130	1.437	30.4306	0.117023	37.2645	-0.0997734	-60.3627	0.0897304	73.9455	0.699052	0.377513	0.753283	1.54889	CC	TT	6.105	6.321	6.431
668	H	118.11	274.047	405.626	235.935	0.4826	Sl	4	3	2	75.4837	223	25.77	31.23	420.428	420.916	25.149	2.59	5.925	3.459	128	1.233	22.79	25.34	468.1	468.494	26.487	2.76	6.257	3.573	155	1.325	68.0759	0.14697	21.3523	-0.253198	-22.2956	-0.637591	102.016	1.27103	0.325257	1.16788	2.42543	CT	CC	4.003	4.059	4.297
669	S	116.078	332.123	545.826	332.123	1.2192	Sm	5	2	3	73.5482	191	31.03	33.81	478.23	479.051	26.019	2.7	6.625	3.83	118	1.358	29.05	32.13	509.98	510.056	26.877	2.809	6.846	3.903	135	1.416	78.13	0.157851	27.9742	-0.84054	-20.7165	-1.17878	102.757	1.47176	0.547244	6.16043	2.03021	TT	CC	6.201	6.272	6.484
670	H	118.364	270.417	483.212	297.641	1.2446	Sl	4	3	3	80.645	192	31.38	33.98	421.763	422.602	25.291	2.608	5.917	3.448	132	1.235	27.21	30.12	488.5	489.207	26.98	2.822	6.369	3.599	169	1.359	62.387	0.154157	27.5615	-0.428042	-11.3376	-0.298063	95.9495	1.27282	0.515861	2.9416	2.90682	TT	CC	5.702	5.867	5.98
671	S	116.332	321.234	517.241	317.604	1.397	Sl	4	3	3	93.5482	198	29.59	33.1	479.897	480.785	26.227	2.727	6.586	3.791	127	1.357	27.44	30.37	514.3	514.482	27.087	2.836	6.82	3.868	145	1.421	69.1119	0.105934	27.4839	-0.93027	1.10688	0.522603	95.5853	0.986272	0.361675	-1.15532	3.46072	CT	CT	5.619	5.702	5.945
672	H	120.65	316.697	545.372	349.365	2.3876	Sm	5	2	3	86.4514	193	35.4	35.95	433.778	434.748	24.744	2.538	6.226	3.658	103	1.269	33.99	37.46	456.38	456.382	25.507	2.635	6.394	3.717	116	1.313	86.5868	0.102396	36.7272	-0.151089	-1.53192	-0.462091	76.0283	1.24062	0.621764	1.41863	2.60784	CT	CT	6.465	6.536	6.748
673	H	121.92	329.401	549.002	333.031	1.143	Sm	5	2	3	83.2256	190	33.48	35.01	440.452	440.625	24.671	2.529	6.325	3.722	97	1.282	28.06	31.05	527.16	527.471	27.325	2.866	6.949	3.929	146	1.447	64.6403	0.278671	36.4887	-0.747705	-35.8771	0.728965	85.0636	1.09018	0.410924	3.39357	1.78924	CC	CT	6.265	6.462	6.557
674	H	120.142	309.437	532.214	350.726	0.9652	Sm	5	2	2	74.8386	153	35.69	36.1	431.108	432.232	24.814	2.547	6.175	3.625	107	1.263	28.14	31.14	552.02	552.503	27.926	2.943	7.002	3.894	172	1.485	57.3848	0.192756	30.3573	-0.538108	-10.0363	-1.87624	52.0821	0.961256	0.326662	4.75141	1.22876	CC	CT	6.87	7.307	7.205
675	H	116.078	305.808	530.853	345.281	1.0922	Sm	5	2	2	96.774	138	36.53	36.5	409.748	410.459	23.985	2.442	5.99	3.551	96	1.218	27.15	30.06	559.82	559.946	28.047	2.958	7.029	3.891	178	1.496	41.0202	0.201783	26.5997	-0.218449	-21.9729	-0.837208	74.566	1.54948	0.43855	3.76652	1.46037	CT	CC	7.296	7.979	7.657
676	H	117.348	308.53	530.853	353.448	1.143	Md	7	9	3	78.7095	156	36.86	36.67	416.423	416.961	24.193	2.469	6.055	3.58	98	1.232	30.4	33.58	519.87	520.499	27.331	2.867	6.791	3.828	157	1.429	44.2807	0.2031	37.3121	-1.00313	-6.26569	-1.97684	90.7409	0.911674	0.34683	2.35438	1.80795	CC	CT	6.862	7.275	7.184
677	H	116.078	257.713	461.434	292.65	0.9398	Sm	5	2	2	85.1611	136	31.67	34.12	409.748	410.543	25.161	2.591	5.763	3.366	135	1.208	26.19	29.03	497.45	498.693	27.259	2.858	6.349	3.555	184	1.366	47.5336	-0.017021	22.571	0.103098	-48.0731	-0.918482	61.0989	1.19317	0.32971	5.2947	2.04985	CC	CT	6.574	6.912	6.895
678	H	119.888	260.436	501.815	303.993	1.3716	Sl	4	3	3	82.5805	115	31.47	34.02	429.773	429.873	25.67	2.656	5.917	3.427	144	1.249	27.79	30.76	488.6	489.469	27.065	2.833	6.309	3.552	177	1.353	36.5545	0.184169	20.484	-0.574244	-39.8456	-1.32711	66.5302	1.10151	0.213295	1.07286	1.45014	TT	CC	8.554	8.882	8.851
679	H	118.364	261.343	454.174	282.668	2.3622	Sm	5	2	4	58.7096	109	30	33.3	421.763	422.274	25.445	2.628	5.867	3.411	139	1.233	34.45	37.96	350.51	351.093	22.54	2.259	5.327	3.212	92	1.089	42.7708	0.255375	23.8635	-0.936108	-60.2578	0.060919	68.399	0.762665	0.312791	2.04885	2.03438	CT	CT	8.069	7.675	8.3
680	H	106.426	223.23	414.701	268.603	0.9398	Sl	4	3	2	85.1611	140	32.62	34.59	359.019	359.408	24.228	2.473	5.204	3.088	132	1.099	24.91	27.64	482.42	482.925	27.149	2.844	6.024	3.354	204	1.317	48.0839	0.0635484	21.9162	-0.087098	-38.5335	-0.998703	59.9494	1.29948	0.485477	2.68765	2.14749	.	CT	5.891	6.317	6.195
681	H	114.3	302.178	500.907	323.503	0.9906	Sl	4	3	2	94.1934	127	35.1	35.8	400.403	401.367	23.678	2.403	5.9	3.511	93	1.197	25.6	28.39	552.46	552.493	27.932	2.943	6.961	3.862	177	1.483	42.4885	0.0831154	27.5318	-0.25215	-65.3599	0.0705154	109.909	1.61349	0.279756	3.50826	2.50602	CC	CT	7.004	7.62	7.337
682	H	113.284	258.621	440.563	300.363	1.3208	Sl	4	3	2	87.7418	139	33.3	34.92	395.064	395.698	24.624	2.523	5.661	3.331	125	1.179	27.14	30.05	493.64	494.499	27.167	2.846	6.329	3.553	181	1.36	19.1317	0.209651	22.3458	-0.193153	-75.1372	0.00538106	55.3883	1.23409	0.290059	3.28383	1.46059	CC	TT	5.985	6.293	6.29
683	H	115.062	268.603	426.044	282.668	0.8636	Sm	5	2	3	78.7095	142	31.08	33.83	404.408	405.464	24.752	2.539	5.782	3.396	123	1.2	26.08	28.91	484.47	484.799	26.893	2.811	6.331	3.582	168	1.351	41.4758	0.177769	28.7887	-0.155705	-37.0857	-0.169854	66.6671	0.637939	0.242166	6.90704	0.279611	CT	CC	5.454	5.65	5.739
684	H	119.888	311.252	537.205	372.051	0.9906	Sl	4	3	2	100.645	144	37.75	37.1	429.773	430.02	24.661	2.528	6.171	3.628	104	1.262	26.11	28.94	616	616.307	28.827	3.057	7.402	4.004	200	1.588	51.003	0.00559853	27.4171	-0.566786	-17.3411	-0.189127	75.4252	1.76447	0.292314	5.92539	2.25937	CT	CC	7.058	7.716	7.415
685	H	119.38	318.512	501.361	334.846	0.635	Md	7	9	2	82.5805	145	34.48	35.5	427.103	427.467	24.384	2.493	6.178	3.646	97	1.255	27.4	30.34	540.41	540.735	27.67	2.91	6.979	3.911	160	1.469	28.7349	0.0469416	34.4099	0.185765	-42.89	-1.30899	55.1629	1.47132	0.277511	0.921245	1.52469	CC	CT	6.274	6.573	6.587
686	H	117.348	293.103	482.759	302.178	1.4478	Sm	5	2	3	88.3869	112	32.13	34.35	416.423	416.694	24.562	2.515	5.989	3.523	110	1.23	28.54	31.57	473.91	474.337	26.402	2.749	6.4	3.665	144	1.34	60.9602	0.160487	15.3863	-0.880965	-6.10224	-1.00095	100.335	1.28448	0.289196	2.25651	2.41744	CT	CT	7.519	7.79	7.798
687	H	114.808	293.103	469.601	313.975	1.0414	Sm	5	2	2	78.0644	147	34.05	35.29	403.073	403.114	23.995	2.443	5.886	3.487	101	1.205	27.56	30.51	507.02	507.136	27.15	2.844	6.621	3.737	161	1.402	58.0878	0.0607525	22.5088	-0.438833	-31.6416	-0.640436	70.7404	0.541868	0.422569	1.19333	2.23077	CT	CC	5.941	6.196	6.241
688	H	122.174	294.011	533.122	362.523	1.016	Sl	4	3	2	92.2579	143	36.12	36.3	441.787	442.124	25.452	2.628	6.18	3.592	125	1.279	26.61	29.48	593.93	595.317	28.579	3.026	7.167	3.888	203	1.542	29.1135	0.0911378	35.9725	-0.29505	-49.2314	-0.188877	64.7587	1.12679	0.246357	4.77921	1.24191	CT	CT	7.274	7.882	7.65
689	H	111.506	260.436	460.98	295.372	1.016	Md	7	5	3	75.4837	141	33.42	34.98	385.719	385.932	24.188	2.468	5.601	3.313	117	1.162	28.9	31.95	458.1	458.258	26.397	2.748	6.109	3.492	160	1.301	37.7448	0.0994862	23.0624	-0.843771	-27.1354	0.122869	.	.	.	.	.	TT	CC	6.502	6.807	6.795
690	H	113.538	245.009	455.082	274.047	1.8288	Sl	4	3	3	80.645	115	30.79	33.69	396.398	396.814	24.978	2.568	5.597	3.279	137	1.18	29.48	32.59	417.32	418.365	25.652	2.654	5.747	3.332	150	1.221	34.9321	0.0483146	22.8017	-1.09346	-51.0883	-0.466558	43.2353	0.631511	0.197463	-1.98188	1.88409	CC	TT	7.744	7.865	8.007
691	H	122.428	352.087	571.688	359.8	1.2192	Sl	4	3	2	99.9998	126	35.78	36.14	443.122	444.147	24.308	2.483	6.417	3.806	83	1.279	26.99	29.89	583.83	584.917	28.399	3.003	7.438	4.133	159	1.553	61.6441	0.0352221	9.41016	-0.958612	-17.5391	-0.504341	29.259	0.970269	0.395331	3.13268	1.93455	TT	CC	7.974	8.623	8.313
692	H	123.444	336.661	508.621	317.151	1.4732	Tr	3	4	.	70.3224	128	31.51	34.04	448.462	449.125	24.868	2.554	6.417	3.769	97	1.298	28.53	31.56	496.19	497.162	26.505	2.762	6.775	3.89	125	1.392	54.3453	0.107252	29.7427	-0.0131907	-41.4619	-0.175694	57.0326	1.58427	0.605163	5.69369	1.01277	CT	CT	6.729	6.904	7.035
693	H	121.666	376.588	600.726	385.662	1.1176	Sm	5	2	2	106.451	138	38.42	37.43	439.117	439.301	23.419	2.37	6.436	3.872	62	1.254	27.4	30.33	615.46	616.505	28.924	3.069	7.766	4.291	158	1.614	52.1297	0.0652877	20.1503	-0.287569	-29.3991	-0.741926	65.5525	1.24654	0.40894	3.53988	1.56307	CT	CC	7.772	8.539	8.126
694	H	123.19	333.938	541.289	360.254	1.3208	Sm	5	2	2	77.4192	139	35.57	36.04	447.127	447.601	24.861	2.553	6.396	3.756	98	1.296	29.82	32.95	539.2	539.547	27.561	2.896	7.052	3.972	149	1.47	38.7762	0.26841	42.1245	-0.335815	-29.3926	-1.06216	87.0213	1.33512	0.239464	2.30431	1.47707	CC	CT	7.162	7.503	7.487
695	H	118.618	287.659	486.388	312.16	1.651	Sl	4	3	3	83.2256	109	32.64	34.6	423.098	423.885	24.972	2.567	6.014	3.52	119	1.241	29.22	32.3	477.77	478.074	26.556	2.769	6.396	3.651	150	1.346	17.6297	0.107722	20.6184	0.495723	-80.6644	1.17024	47.0911	0.978187	0.256528	-0.81694	1.19006	CT	CC	7.884	8.124	8.154
696	H	118.618	313.975	514.065	341.198	0.8128	Sm	5	2	2	81.9353	133	35.32	35.91	423.098	423.564	24.335	2.486	6.129	3.619	98	1.246	26.76	29.65	560.03	561.015	28.073	2.961	7.08	3.928	173	1.501	30.6697	0.278173	31.4753	-0.133449	-39.9006	0.398258	48.543	1.01859	0.26567	4.24193	1.27992	CT	CC	6.928	7.424	7.263
697	H	116.84	280.399	469.601	285.39	1.143	Sm	5	2	3	83.2256	126	30.75	33.67	413.753	414.544	24.797	2.545	5.91	3.467	119	1.222	27.14	30.05	471.52	471.832	26.49	2.76	6.315	3.607	152	1.333	40.5954	0.186287	19.6429	-0.284385	-41.4132	-0.501429	52.3927	1.11303	0.255028	5.14972	1.11057	CC	CT	6.824	7.062	7.121
698	H	115.824	274.955	470.054	289.474	1.2446	Sl	4	3	2	83.8708	109	31.46	34.02	408.413	409.113	24.722	2.536	5.843	3.431	120	1.21	26.83	29.72	482.52	482.824	26.796	2.799	6.356	3.607	162	1.351	24.0843	0.142203	37.0727	0.220436	-49.6827	-0.705896	62.9938	1.4457	0.140065	2.1237	1.73022	CC	CC	7.604	7.939	7.889
699	H	113.03	248.639	446.461	292.65	2.0828	Sm	5	2	3	68.387	149	32.67	34.61	393.729	393.793	24.779	2.543	5.597	3.287	132	1.175	32.68	36.04	393.58	393.79	24.785	2.544	5.597	3.287	132	1.175	31.0156	0.11976	14.5981	-0.47949	-30.1583	-0.735715	.	0.998657	0.337274	-2.58497	2.55952	CT	CT	6.337	6.336	6.592
700	H	119.38	333.031	562.613	372.051	1.5748	Sl	4	3	3	98.0643	120	37.91	37.18	427.103	427.193	23.992	2.443	6.224	3.695	86	1.25	29.02	32.09	569.43	569.627	28.147	2.971	7.244	4.028	164	1.524	60.1746	-0.110493	29.3519	0.15001	-22.3335	-0.0335947	78.854	1.40234	0.41537	3.34005	1.69294	CC	CC	8.391	9.1	8.716
701	H	114.3	277.677	446.915	296.733	1.143	Sm	5	2	3	71.6128	147	32.63	34.59	400.403	400.41	24.296	2.482	5.795	3.42	112	1.195	28.14	31.14	472.27	473.257	26.578	2.771	6.306	3.598	155	1.333	41.1708	0.17776	30.8986	-0.850156	-23.8254	-0.724437	.	.	.	.	.	CC	TT	5.722	5.921	6.008
702	H	125.222	352.087	602.087	379.764	1.4478	Sm	5	2	2	99.9998	135	36.71	36.59	457.807	458.913	24.947	2.564	6.544	3.848	92	1.314	29.27	32.35	576.82	576.905	28.224	2.98	7.391	4.12	155	1.541	40.5475	0.125744	36.5079	0.228746	-61.0661	-0.593465	60.8102	1.33686	0.224831	-0.0105471	1.76917	CC	CT	8.464	9.077	8.796
703	H	117.602	283.122	492.287	313.067	1.0414	Sl	4	3	3	79.9998	138	33.05	34.8	417.758	418.194	24.856	2.553	5.952	3.488	119	1.23	26.6	29.47	521.04	521.694	27.503	2.889	6.652	3.718	176	1.42	45.6482	0.104014	17.6339	-0.280812	-52.1444	1.01303	.	0.841691	.	3.67306	.	TT	CC	6.825	7.224	7.148
704	H	116.332	267.695	464.156	296.279	0.6604	Sl	4	3	2	90.3224	154	31.92	34.25	411.083	411.145	24.939	2.563	5.824	3.41	127	1.214	23.79	26.43	541.22	541.264	27.835	2.931	6.679	3.678	197	1.443	40.0542	0.137387	22.1705	-0.332726	-34.1077	-0.423388	74.1841	1.27791	0.388774	3.73248	0.753021	CT	CT	5.937	6.305	6.254
705	H	114.3	264.973	438.748	285.844	1.27	Sl	4	3	3	74.1934	130	31.63	34.1	400.403	400.952	24.657	2.527	5.733	3.371	123	1.192	27.53	30.48	465.95	466.434	26.543	2.767	6.189	3.528	161	1.317	49.6481	0.163579	26.5924	-1.02655	-9.22098	-0.954936	.	.	.	.	.	CC	CT	6.153	6.378	6.449
706	H	119.126	302.178	500.454	326.225	1.143	Sm	5	2	3	74.8386	135	33.77	35.15	425.768	426.418	24.739	2.538	6.102	3.583	109	1.251	28.5	31.52	510.07	511.34	27.206	2.851	6.694	3.781	157	1.409	29.5745	0.168339	19.677	-0.495602	-63.1304	0.578633	79.4391	0.700914	0.35968	0.367414	1.97177	CT	CT	6.851	7.165	7.168
707	H	115.57	294.011	514.519	352.541	1.2446	Sl	4	3	3	81.2902	146	37.36	36.92	407.078	407.28	24.155	2.464	5.922	3.502	103	1.214	28.23	31.23	553.26	554.295	28.012	2.954	6.92	3.825	184	1.479	7.94534	0.11639	2.69694	-0.273648	-23.0208	0.0131722	77.5055	0.81717	0.358534	2.89885	1.88473	CC	CT	6.874	7.44	7.208
708	H	113.792	238.657	453.721	275.408	1.397	Sm	5	2	3	81.9353	123	30.83	33.71	397.733	398.031	25.152	2.59	5.571	3.256	143	1.181	28.22	31.22	439.5	440.274	26.274	2.733	5.855	3.352	168	1.257	23.2059	0.172275	27.7354	-0.0750124	-80.8886	0.277437	61.9566	1.037	0.392321	2.16172	1.42048	CC	TT	7.391	7.571	7.644
709	H	133.604	316.697	506.352	339.837	1.27	Sl	4	3	2	93.5482	137	30.27	33.43	501.861	502.432	26.851	2.806	6.714	3.823	142	1.397	27.27	30.2	549.86	550.543	27.874	2.936	7.031	3.922	166	1.485	40.5494	0.0876137	30.2688	-0.143908	-42.4072	-0.553833	92.3699	1.91573	0.209443	5.22158	1.4448	CT	CC	6.599	6.732	6.927
710	H	117.602	284.936	469.147	291.742	0.762	Sm	5	2	2	78.7095	138	31.09	33.84	417.758	418.685	24.849	2.552	5.962	3.495	118	1.23	25.78	28.58	502.67	502.988	27.132	2.842	6.546	3.692	165	1.391	47.7541	0.226866	15.789	-0.353185	-22.2753	-0.763147	95.2469	1.12417	0.45717	2.27614	1.34325	CT	CT	6.278	6.55	6.587
711	H	108.712	340.29	538.566	334.392	1.3462	Sm	5	2	2	105.806	109	37.94	37.2	371.034	371.504	20.431	1.991	5.711	3.537	41	1.093	27.51	30.46	537.98	538.218	27.489	2.887	7.076	3.995	144	1.469	42.7118	0.120911	29.7765	-0.0351854	-49.9514	0.564589	35.9956	1.2723	0.329436	3.65342	1.3767	CT	CC	8.154	9.161	8.462
712	H	119.888	295.826	507.713	321.234	1.8034	Sl	4	3	3	74.1934	109	33.06	34.8	429.773	429.812	24.986	2.569	6.101	3.569	116	1.257	30.72	33.92	467.17	467.261	26.167	2.719	6.367	3.661	138	1.328	54.4923	0.0879263	17.3551	-0.596193	-15.1763	-2.05042	66.3885	1.02551	0.401302	2.1437	1.2958	CC	CT	8.437	8.628	8.716
713	H	120.904	331.216	551.27	364.338	1.3716	Sm	5	2	3	92.2579	130	36.7	36.59	435.113	435.98	24.45	2.501	6.288	3.713	93	1.269	29.13	32.21	556.28	556.475	27.912	2.941	7.149	3.995	159	1.5	52.4906	0.0343946	21.4105	0.214219	-39.0232	-0.592247	83.7507	1.94745	0.328978	3.1859	1.07223	CC	CT	7.724	8.276	8.055
714	H	118.11	323.956	508.167	324.864	0	Sl	4	3	3	79.9998	140	33.98	35.25	420.428	.	.	.	.	.	.	.	.	.	.	.	.	.	.	.	.	.	37.0135	0.117063	24.2366	-0.325648	-44.8735	-0.22727	83.227	1.35542	0.344641	2.92782	1.4428	TT	CC	.	.	.
715	H	110.744	239.564	413.339	270.417	1.5494	Sl	4	3	3	65.8063	129	31.37	33.97	381.714	382.743	24.656	2.527	5.463	3.218	133	1.149	29.1	32.18	418.04	418.977	25.755	2.667	5.718	3.309	155	1.219	46.9318	0.265382	22.0759	-0.411103	-48.2872	-0.823835	58.6386	1.05256	0.395746	1.99285	2.25734	CT	CT	6.104	6.227	6.361
716	H	123.698	346.642	558.53	345.735	0.762	Sm	5	2	2	98.0643	112	34.07	35.3	449.797	450.852	24.729	2.537	6.46	3.807	91	1.298	25.52	28.31	586.58	588.001	28.473	3.012	7.428	4.116	164	1.556	58.4292	0.0219614	27.4221	-0.680782	-8.84841	-2.37094	55.4066	1.37046	0.344665	-2.02772	1.72139	CC	.	8.315	8.923	8.647
717	H	117.348	279.492	488.203	325.771	0.8636	Sl	4	3	3	80.645	146	34.31	35.42	416.423	416.713	24.879	2.556	5.924	3.47	121	1.226	25.97	28.79	549.89	550.952	27.989	2.951	6.81	3.75	193	1.464	34.0403	0.170409	31.9907	0.108645	-65.6408	-0.499312	75.0356	0.812085	0.38157	2.90011	1.33171	CT	CC	6.481	6.92	6.811
718	H	119.634	293.103	495.463	306.261	1.2446	Sm	5	2	3	69.6773	121	31.76	34.17	428.438	429.222	25.045	2.577	6.08	3.555	118	1.253	28.93	31.99	473.7	474.262	26.405	2.749	6.399	3.665	144	1.339	59.5997	0.143675	20.4481	-0.56188	-28.2146	-1.28403	83.3113	1.30232	0.32979	1.22583	1.85278	CT	CT	7.52	7.733	7.802
719	H	120.396	294.918	510.889	348.004	1.3462	Sl	4	3	3	82.5805	149	35.36	35.93	432.443	433.221	25.149	2.59	6.118	3.572	119	1.261	28.53	31.56	541.76	543.053	27.84	2.932	6.855	3.81	178	1.46	32.0364	0.004866	29.1135	0.101166	-24.8046	-0.0958853	69.2901	1.87271	0.281551	-1.28023	2.94264	CC	CT	6.722	7.102	7.051
720	H	111.506	246.824	431.942	283.122	0.762	Sl	4	3	2	78.7095	140	32.29	34.43	385.719	386.368	24.585	2.518	5.531	3.258	129	1.158	24.79	27.52	505.78	505.888	27.38	2.873	6.326	3.516	196	1.372	40.6652	0.207608	34.8722	0.338272	-48.4076	0.379035	82.0384	0.972068	0.518215	1.8888	2.55248	CT	CT	5.903	6.269	6.212
721	H	114.046	316.697	518.603	337.114	1.016	Sm	5	2	2	83.2256	148	36.44	36.46	399.068	399.08	23.083	2.328	5.931	3.556	80	1.188	27.55	30.49	541.36	542.086	27.717	2.916	6.976	3.905	162	1.469	59.8141	0.18468	26.1185	-0.588206	-16.4668	-1.29457	.	.	.	.	.	CT	CC	6.618	7.141	6.941
722	H	118.618	294.918	462.341	316.243	1.3208	Sl	4	3	3	83.8708	135	33.01	34.78	423.098	423.612	24.792	2.545	6.048	3.548	113	1.243	27.71	30.67	507.97	509.123	27.211	2.852	6.64	3.747	161	1.404	46.7587	0.208415	31.8317	0.331908	-34.9189	-0.0581083	78.4476	1.47897	0.564424	2.83099	1.45776	CT	CT	6.022	6.257	6.326
723	H	118.618	314.882	549.002	338.022	1.6002	Sl	4	3	3	88.3869	111	35.02	35.77	423.098	423.208	24.287	2.48	6.132	3.622	97	1.247	29.13	32.21	517.41	517.608	27.21	2.852	6.808	3.849	151	1.426	51.6592	0.0516438	24.3494	-0.217126	-51.5187	-0.230588	68.0813	1.36536	0.404791	0.326981	1.86386	CC	CT	9.025	9.584	9.322
724	H	119.126	303.085	511.797	317.604	1.3716	Sl	4	3	3	91.6127	127	32.97	34.76	425.768	426.117	24.698	2.533	6.105	3.586	108	1.251	27.45	30.39	514.14	514.883	27.257	2.858	6.724	3.794	158	1.417	34.6194	0.0270781	23.8604	-0.49903	-36.2628	-0.863237	77.9373	1.55865	0.331967	0.72811	1.7828	CT	CC	7.402	7.794	7.716
725	H	118.872	318.512	519.51	334.392	1.2446	Sm	5	2	2	80.645	145	34.6	35.56	424.433	425.554	24.322	2.485	6.157	3.638	96	1.248	28.74	31.78	518.29	518.577	27.206	2.851	6.833	3.866	149	1.428	55.7396	0.138801	23.337	-0.196222	-13.2662	-0.123656	85.044	1.01618	0.447469	1.45957	1.17205	TT	CC	6.755	7.089	7.069
726	H	124.968	340.29	562.16	360.708	1.4224	Sm	5	2	3	97.4192	121	35.03	35.77	456.472	456.918	25.095	2.583	6.494	3.804	99	1.316	28.95	32.01	553.8	554.283	27.838	2.931	7.181	4.027	152	1.497	39.5999	0.0423306	27.0505	-0.346227	-50.6783	-0.288684	50.3452	1.4767	0.198555	0.123067	2.5506	TT	CC	8.249	8.721	8.568
727	H	118.11	283.122	504.991	315.336	1.778	Sl	4	3	3	93.5482	120	33.1	34.82	420.428	421.209	24.975	2.568	5.972	3.495	121	1.235	29.17	32.25	483.26	483.342	26.721	2.79	6.408	3.645	156	1.356	45.15	0.176532	38.6382	-0.417281	-5.82532	0.545069	92.0308	1.09215	0.236563	2.05181	1.76892	CC	CC	8.009	8.306	8.283
728	H	121.666	302.178	495.917	305.808	1.3716	Sl	4	3	2	86.4514	111	31.05	33.82	439.117	439.415	25.204	2.597	6.2	3.618	117	1.276	27.57	30.52	494.8	495.837	26.851	2.806	6.591	3.749	149	1.381	42.8724	0.00831851	29.1017	-0.47434	-39.1724	-0.515594	95.6549	1.68663	0.174249	0.471841	2.03872	CC	CT	7.7	7.955	7.99
729	H	120.65	352.995	561.706	363.884	1.016	Sm	5	2	1	109.032	141	36.74	36.61	433.778	434.3	23.808	2.42	6.336	3.781	76	1.256	26.32	29.17	600.58	601.562	28.68	3.038	7.55	4.168	166	1.582	35.7961	0.0437468	23.2539	-0.0515761	-42.6408	0.706335	93.8588	1.08416	0.296985	3.25441	0.888869	CC	CT	7.133	7.742	7.481
730	H	110.998	242.287	420.145	269.056	1.27	Sl	4	3	3	72.9031	129	31.16	33.87	383.049	383.549	24.594	2.519	5.486	3.233	131	1.152	27.29	30.22	445	445.66	26.344	2.742	5.913	3.381	168	1.268	39.3718	0.0847853	11.3803	-0.697193	-52.711	-0.707818	45.7074	0.849382	0.297837	0.527317	2.17033	CT	CT	6.112	6.367	6.424
731	H	115.316	284.936	463.702	306.261	1.0922	Sm	5	2	2	83.2256	150	33.18	34.86	405.743	406.297	24.361	2.49	5.871	3.463	110	1.207	27.3	30.23	499.79	500.719	27.107	2.839	6.529	3.686	164	1.385	48.308	0.180279	29.4093	-0.204746	-30.5516	-0.854646	78.0915	1.0931	0.303171	2.89223	1.54084	CT	CC	5.874	6.135	6.17
732	H	113.792	282.214	492.74	333.485	1.143	Sl	4	3	2	74.1934	145	36.19	36.34	397.733	398.306	24.105	2.457	5.797	3.43	107	1.19	27.86	30.84	531.03	532.24	27.704	2.914	6.711	3.732	182	1.436	58.309	0.172692	41.9505	-0.168429	3.24775	-1.81758	67.3985	1.2265	0.334718	2.00428	1.18112	CC	CT	6.619	7.12	6.945
733	H	120.65	339.383	588.022	352.995	1.4986	Sl	4	3	3	82.5805	119	35.74	36.12	433.778	434.39	24.17	2.466	6.301	3.736	86	1.263	29.34	32.43	536.16	536.803	27.475	2.885	7.061	3.988	144	1.465	63.8637	0.198307	22.4921	-0.607489	1.46298	-0.656401	96.421	1.01157	0.361537	1.83239	2.04579	TT	CC	9.252	9.844	9.524
734	H	111.252	246.824	421.96	262.25	1.1938	Sl	4	3	2	81.9353	139	30.45	33.52	384.384	384.894	24.526	2.511	5.521	3.255	128	1.156	26.19	29.03	452.55	452.74	26.429	2.752	5.99	3.418	168	1.284	36.2384	0.169073	8.16417	-0.167879	-42.7918	-0.50829	52.043	1.25637	0.388975	3.05574	1.77624	CC	TT	5.815	6.065	6.105
735	H	115.316	260.436	467.332	292.196	1.3462	Sl	4	3	3	89.6772	120	31.88	34.22	405.743	406.17	24.943	2.564	5.748	3.366	130	1.201	26.96	29.86	484.46	485.572	27.002	2.825	6.283	3.544	175	1.346	35.6013	0.134103	10.7901	-0.18341	-47.7648	0.641758	76.1857	1.29407	0.257498	1.37361	1.01407	CC	.	7.314	7.697	7.607
736	H	113.03	263.158	481.851	309.891	0.9398	Sl	4	3	2	79.3547	131	34.26	35.39	393.729	394.018	24.434	2.499	5.674	3.345	120	1.178	26.1	28.93	524.36	525.341	27.65	2.908	6.55	3.628	193	1.413	29.8053	0.11576	14.7482	-0.872258	-61.0202	-0.941346	43.3608	0.68024	0.358656	1.92868	1.42693	TT	CC	7.107	7.695	7.426
737	H	107.442	266.788	464.156	287.659	1.2954	Sl	4	3	3	78.7095	113	34.05	35.29	364.359	364.829	23.051	2.323	5.465	3.275	97	1.121	27.38	30.31	471.03	471.13	26.614	2.776	6.232	3.547	162	1.327	27.4483	0.267389	16.8589	-0.44457	-69.0432	0.750571	34.5471	0.725713	0.304824	2.52246	0.690179	CT	CT	7.449	7.991	7.731
738	H	115.062	270.417	458.711	310.799	0.7366	Sm	5	2	2	81.9353	152	33.68	35.11	404.408	404.887	24.667	2.529	5.79	3.403	121	1.201	25.81	28.62	530.34	530.802	27.692	2.913	6.631	3.674	190	1.427	38.8238	0.223804	35.6183	-0.0851332	-43.6615	-0.450469	59.6223	0.584504	0.264088	1.3463	1.47476	CC	TT	5.852	6.168	6.161
739	H	116.078	288.566	467.786	288.113	1.4732	Md	7	9	3	79.9998	116	31.25	33.92	409.748	410.72	24.459	2.502	5.919	3.488	110	1.215	30.59	33.78	420.33	420.497	24.809	2.547	5.997	3.516	116	1.237	52.6318	0.0405656	29.2244	-0.104914	-44.321	-0.794326	80.225	1.67659	0.310936	2.50362	1.6191	CC	CC	7.195	7.242	7.459
740	H	115.062	264.065	486.842	322.595	1.2446	Sm	5	2	2	81.2902	143	34.77	35.64	404.408	404.65	24.801	2.546	5.757	3.378	126	1.2	28.47	31.49	505.19	505.202	27.29	2.862	6.433	3.6	182	1.383	46.3774	0.0394101	22.3106	-0.433166	-22.1761	-0.477663	50.1541	1.02471	0.339203	0.867004	1.85381	TT	CC	6.877	7.306	7.192
741	H	113.284	260.436	419.691	265.426	1.9812	Sm	5	2	3	70.9676	126	30.08	33.34	395.064	395.204	24.543	2.513	5.67	3.338	123	1.18	31.5	34.77	372.26	372.538	23.623	2.396	5.499	3.274	108	1.134	39.4518	0.0778899	9.70853	-0.587711	-42.3501	-0.302922	82.0337	0.625323	0.345617	1.89319	1.07003	CC	TT	6.15	6.1	6.403
742	H	114.808	237.75	423.775	273.14	1.9304	Sm	5	2	4	74.8386	123	30.29	33.44	403.073	403.455	25.337	2.614	5.604	3.266	147	1.192	31.15	34.39	389.25	390.02	24.937	2.563	5.507	3.231	139	1.164	45.8874	-0.0283222	18.2337	-0.481417	-20.2811	-0.89591	72.9713	1.13906	0.555982	0.790524	1.8863	CT	CC	6.74	6.673	6.981
743	H	120.65	298.548	465.064	310.345	0.6858	Sl	4	3	2	84.516	149	31.8	34.19	433.778	434.583	25.123	2.587	6.145	3.59	117	1.265	24.57	27.28	549.51	550.669	27.949	2.946	6.925	3.84	179	1.475	56.1406	0.101243	36.2446	-0.00883091	-46.9988	-0.411344	59.4226	1.40599	0.429752	1.95047	1.66233	CC	.	5.645	5.897	5.945
744	H	113.792	243.194	452.813	283.122	1.1684	Sl	4	3	3	70.9676	128	31.54	34.06	397.733	397.802	25.037	2.576	5.596	3.275	139	1.182	27.22	30.14	466.89	467.251	26.762	2.795	6.059	3.428	179	1.306	35.5846	0.0735701	6.05964	-1.08496	-32.8121	-0.177513	52.7681	0.756789	0.374565	0.194117	2.2066	CT	CT	6.966	7.286	7.255
745	H	119.126	308.53	499.093	328.04	1.0922	Sm	5	2	2	85.8063	138	33.93	35.23	425.768	426.482	24.597	2.52	6.129	3.607	104	1.253	27.55	30.5	527.95	528.611	27.498	2.888	6.844	3.845	161	1.444	53.8605	0.0265907	21.4674	-0.823213	-37.1067	-1.02967	60.0631	0.766128	0.362797	-0.436686	1.33086	CT	CT	6.577	6.91	6.897
746	H	109.728	243.194	425.136	255.445	0.889	Sm	5	2	3	66.4515	128	30.32	33.46	376.374	376.946	24.33	2.486	5.442	3.218	126	1.139	26.5	29.36	437.54	438.163	26.162	2.719	5.87	3.369	163	1.256	52.3812	0.0667256	7.24651	-0.978108	-12.2267	-0.915123	77.1208	0.681462	0.476896	-0.361729	1.78118	CT	CT	6.307	6.563	6.593
747	H	114.808	252.269	417.877	266.788	1.0922	Sl	4	3	2	68.387	142	29.7	33.16	403.073	403.432	25.031	2.575	5.685	3.326	135	1.194	26.72	29.6	450.77	451.48	26.359	2.744	6.013	3.439	163	1.284	42.1573	0.142752	6.23584	-0.796636	-60.2214	-0.200707	82.3079	1.00721	0.286442	4.91068	1.48307	CC	TT	5.572	5.703	5.855
748	H	119.126	289.474	492.287	310.345	1.0922	Sm	5	2	3	87.7418	126	32.3	34.43	425.768	426.315	25.012	2.573	6.042	3.534	119	1.247	27.08	29.99	509.34	509.567	27.227	2.854	6.615	3.725	165	1.404	23.2104	0.12227	10.1016	-0.270859	-65.3771	0.60513	75.8253	0.833214	0.40455	3.09553	1.16903	CC	.	7.159	7.512	7.474
749	H	118.11	256.806	446.461	294.918	0.9144	Sl	4	3	2	83.2256	135	31.21	33.9	420.428	421.109	25.502	2.635	5.834	3.389	142	1.229	25.43	28.21	512.96	513.483	27.475	2.885	6.437	3.578	192	1.39	45.2927	0.0724789	24.1652	-0.425678	-26.9448	-1.0039	37.4448	0.789912	0.44828	2.81382	1.21334	CC	TT	6.217	6.498	6.532
750	H	116.586	280.399	495.009	318.512	1.143	Sl	4	3	3	81.2902	143	33.89	35.21	412.418	413	24.733	2.537	5.899	3.463	118	1.219	27.09	30	521.24	521.73	27.511	2.89	6.637	3.706	178	1.419	39.6248	0.121925	15.5644	-0.38707	-42.5166	-1.26503	84.3682	0.909027	0.305183	-0.532543	1.06976	CT	CT	6.783	7.206	7.106
751	H	121.158	309.437	518.603	346.189	1.0922	Sl	4	3	3	79.3547	138	34.94	35.73	436.448	437.098	24.983	2.569	6.215	3.639	110	1.273	27.52	30.47	555.24	556.366	28.012	2.953	7.024	3.9	174	1.49	28.759	0.113793	15.9483	-0.761268	-33.1281	0.235114	85.6369	0.644629	0.353077	2.19473	2.20278	CT	CC	6.97	7.395	7.305
752	H	119.888	299.456	476.407	319.873	1.397	Sm	5	2	2	83.2256	142	32.93	34.74	429.773	430.81	24.975	2.568	6.12	3.583	114	1.257	29	32.06	492.69	493.917	26.839	2.805	6.563	3.733	150	1.376	38.855	0.166622	25.754	-0.563608	-48.8596	-0.448744	63.2307	1.54951	0.222844	3.12493	1.56733	CT	CC	6.154	6.338	6.455
753	H	120.142	301.27	486.388	338.929	0.635	Sm	5	2	2	83.2256	145	34.61	35.56	431.108	431.65	24.952	2.565	6.137	3.593	113	1.26	25.8	28.6	572.05	572.191	28.238	2.982	7.077	3.89	187	1.513	53.6943	0.0813676	31.2843	-0.710776	-24.5273	-0.431072	79.1674	0.531576	0.40606	1.06651	2.10315	CT	CT	6.117	6.48	6.439
754	H	110.998	293.103	464.61	313.521	1.1938	Sl	4	3	2	101.935	142	35.26	35.89	383.049	383.34	23.061	2.325	5.72	3.426	88	1.159	25.84	28.65	533.88	534.586	27.685	2.912	6.793	3.788	175	1.447	19.7064	0.211552	36.1987	0.793997	-54.9745	0.413407	67.2103	1.3813	0.212416	2.38459	1.67445	CC	CT	5.883	6.31	6.191
755	H	115.57	272.232	446.461	297.641	1.6764	Sm	5	2	3	67.0966	151	32.3	34.43	407.078	407.333	24.706	2.534	5.819	3.417	121	1.207	30.96	34.19	428.48	428.673	25.425	2.625	5.973	3.472	134	1.249	36.0842	0.0751985	28.3058	0.0184348	-50.9745	0.0151702	47.9964	0.788724	0.449855	2.54804	1.79795	TT	CC	5.817	5.882	6.089
756	S	121.158	301.724	586.661	367.06	0.762	Sl	4	3	2	85.8063	228	32.17	34.37	511.579	512.747	27.236	2.855	6.701	3.783	158	1.412	25.95	28.76	611.19	612.342	28.785	3.052	7.317	3.951	205	1.574	31.8584	0.0417451	28.3969	0.363196	-41.8784	-0.602274	93.6124	1.42777	0.481277	2.70597	2.20011	CC	CC	6.342	6.608	6.71
757	S	113.792	230.944	566.243	347.55	0.889	Sm	5	2	2	92.2579	241	33.4	34.97	463.223	463.28	26.773	2.796	5.955	3.361	187	1.292	26.55	29.41	572.78	573.93	28.203	2.978	6.62	3.524	241	1.462	33.464	0.0851253	28.7623	0.200724	-45.0647	0.150426	67.2928	1.44333	0.487561	-3.21475	2.82912	CC	CT	6.44	6.778	6.79
758	S	120.65	296.279	582.577	372.958	0.8636	Md	7	9	1	109.677	233	32.93	34.74	508.244	509.177	27.195	2.85	6.649	3.753	160	1.405	27.38	30.32	597.02	597.348	28.572	3.025	7.196	3.904	202	1.549	42.7355	0.203016	33.6525	-0.0872063	-40.2156	-0.330051	42.8474	0.759997	0.420107	1.61867	2.87689	CT	CC	6.276	6.517	6.637
759	S	110.236	220.962	485.935	306.261	1.2192	Tr	3	4	.	88.3869	245	31.04	33.81	439.878	440.092	26.439	2.754	5.74	3.267	183	1.246	25.91	28.73	522.04	523.236	27.689	2.913	6.251	3.401	226	1.377	40.9904	0.299298	25.0652	-0.11863	-40.9948	-0.770804	53.5831	1.02607	0.407141	1.99853	2.38136	CC	CC	5.322	5.535	5.658
760	S	119.126	306.715	590.29	357.532	1.0414	Md	7	9	2	88.3869	217	32.13	34.35	498.239	498.582	26.849	2.806	6.637	3.775	147	1.389	29.35	32.45	542.71	543.995	27.814	2.928	6.93	3.865	170	1.468	14.0085	0.178626	40.7781	0.874448	-69.6498	-0.082248	60.6027	1.48492	0.223474	1.93176	1.81203	CT	CC	6.722	6.857	7.037
761	S	120.65	276.316	560.799	336.661	1.0414	Tr	3	4	.	81.9353	212	29.58	33.1	508.244	509.336	27.335	2.868	6.532	3.663	175	1.395	26.11	28.94	563.73	564.994	28.187	2.976	6.874	3.756	202	1.484	48.3123	0.078958	19.5488	-0.0580852	-45.1093	-0.0193484	85.3549	1.35383	0.272987	0.724586	2.32805	CC	CT	6.512	6.652	6.84
762	S	119.634	304.446	568.966	356.624	0.7366	Sl	4	3	1	105.161	234	31.84	34.2	501.574	502.748	26.994	2.824	6.649	3.773	151	1.394	24.32	27	621.87	621.925	28.865	3.062	7.393	3.98	207	1.593	43.4217	0.0493139	27.7563	-0.185469	-11.0436	-1.3744	118.529	1.37972	0.394895	1.97589	1.96207	CC	CC	5.939	6.233	6.309
763	S	119.126	257.26	536.751	329.855	0.9144	Sl	4	3	3	85.8063	227	29.57	33.09	498.239	498.535	27.224	2.853	6.348	3.555	184	1.367	25.94	28.75	556.4	557.651	28.093	2.964	6.706	3.647	213	1.459	21.0218	0.104559	19.4641	0.0390943	-58.7826	0.399819	77.8911	1.31963	0.26045	6.98799	1.65142	CT	CC	6.059	6.182	6.368
764	S	109.22	197.368	491.379	304.9	0.7874	Sl	4	3	2	98.7095	249	31.33	33.96	433.208	433.947	26.557	2.769	5.535	3.13	201	1.216	23.99	26.64	550.75	551.245	27.864	2.935	6.242	3.296	259	1.397	38.1555	0.231328	20.1847	0.108476	-37.0466	-0.308877	67.3963	1.21181	0.413374	6.39743	0.7755	TT	CC	5.481	5.737	5.807
765	S	117.348	251.815	530.399	325.771	0.7366	Sl	4	3	1	108.387	240	29.93	33.27	486.567	487.688	27.1	2.838	6.242	3.507	183	1.344	23.5	26.12	589.42	590.725	28.43	3.007	6.863	3.662	232	1.504	35.9728	0.127259	26.9669	0.148169	-27.3251	-0.783782	52.4301	1.42889	0.449354	2.00095	1.45787	CC	TT	5.719	5.969	6.079
766	S	121.158	330.762	619.328	377.042	0.8636	Sl	4	3	3	112.903	196	33.1	34.82	511.579	511.887	26.943	2.818	6.851	3.901	137	1.419	24.79	27.51	644.5	644.555	29.204	3.105	7.687	4.138	199	1.643	24.7011	0.12497	31.29	0.203617	-49.1903	-0.647682	80.0114	1.85309	0.283456	5.16035	1.84528	CT	CT	7.159	7.589	7.518
767	S	143.51	258.167	527.677	318.512	0.7112	Sl	4	3	1	102.58	238	18.53	27.67	658.314	659.757	29.013	3.081	7.3	3.775	256	1.609	23.63	26.26	576.62	577.218	28.287	2.988	6.829	3.68	221	1.49	44.7647	0.00767613	15.2316	-0.0542965	2.08293	-0.00575679	88.6961	1.21397	0.415981	-0.379878	2.01111	CT	CC	5.683	5.585	6.035
768	S	110.744	201.906	459.619	275.862	1.0922	Sl	4	3	2	85.8063	252	28.03	32.34	443.213	443.605	26.663	2.782	5.63	3.173	202	1.237	25.72	28.52	480.18	481.265	27.216	2.852	5.861	3.232	222	1.295	65.4199	0.171199	23.4598	0.043011	-12.5318	-0.423576	106.457	1.30593	0.481568	-1.13189	2.72589	CT	CC	5.053	5.135	5.374
769	S	114.3	221.869	439.655	259.074	0.7366	Tr	3	4	.	106.451	255	25.02	30.86	466.557	467.145	26.92	2.815	5.916	3.32	197	1.29	21.52	23.97	522.6	523.073	27.658	2.909	6.258	3.407	225	1.378	27.0462	0.139424	19.4842	-0.00180595	-35.6181	-0.455302	66.3888	1.43379	0.319774	-1.76405	2.50953	CC	TT	4.545	4.629	4.875
770	S	126.746	328.04	594.374	365.699	0.9144	Sl	4	3	2	86.4514	221	29.76	33.18	548.262	549.395	27.816	2.929	7.083	3.966	158	1.484	26.59	29.46	598.94	599.241	28.628	3.032	7.399	4.057	181	1.571	23.831	0.284972	28.0021	0.453125	-76.0455	0.115882	88.0093	1.23676	0.430901	7.69733	0.447057	CT	CT	6.378	6.535	6.74
771	S	115.57	212.341	449.183	253.176	0.4572	Tr	3	4	.	89.6772	263	23.96	30.34	474.895	475.998	27.119	2.84	5.904	3.283	210	1.296	21.23	23.66	518.53	518.866	27.603	2.902	6.165	3.347	231	1.364	25.9892	0.205364	22.7484	0.677797	-63.065	1.47476	39.6462	1.28112	0.521347	2.13517	1.96077	CC	CT	4.665	4.734	5
772	S	122.174	246.824	501.815	313.975	0.2032	Tr	3	4	.	103.226	246	26.86	31.76	518.248	519.401	27.614	2.903	6.406	3.536	203	1.391	20.3	22.66	623.21	624.198	28.676	3.038	7.021	3.673	250	1.549	27.7	0.0695	12.6017	-0.549546	-42.2562	-0.940637	68.7184	1.55625	0.349239	2.83247	1.91129	TT	CC	5.218	5.379	5.583
773	S	123.19	349.365	598.911	397.005	0.762	Sl	4	3	2	98.7095	226	34.1	35.32	524.918	525.045	27.103	2.838	7.033	4.003	131	1.448	25.66	28.45	660.06	660.833	29.481	3.14	7.891	4.247	194	1.678	48.4909	0.0829917	26.4968	-0.571211	-21.1454	-1.48886	65.3184	1.0341	0.357931	3.13641	1.872	CC	TT	6.084	6.41	6.469
774	S	119.634	289.927	624.773	412.886	0.6858	Sl	4	3	1	107.742	189	37.03	36.75	501.574	502.309	27.095	2.837	6.569	3.712	161	1.391	25	27.74	694.08	694.904	29.451	3.136	7.713	3.99	247	1.687	56.2029	0.0745544	38.2737	-0.15308	-14.6731	-0.287433	95.0088	1.39136	0.280831	2.50496	2.38458	CC	CC	7.698	8.378	8.102
775	S	119.888	292.65	593.013	383.848	1.143	Sl	4	3	2	103.871	216	34.24	35.38	503.241	504.138	27.117	2.84	6.596	3.727	160	1.395	26.84	29.73	621.75	623.009	28.877	3.063	7.322	3.92	216	1.584	62.3736	0.081155	33.7758	-0.161751	-15.5407	-0.823867	83.0044	0.869888	0.424107	1.82696	2.41022	TT	CC	6.723	7.006	7.069
776	S	114.046	262.25	564.882	349.819	0.5588	Sl	4	3	2	97.4192	225	33.5	35.02	464.89	465.902	26.58	2.772	6.167	3.514	163	1.314	23.88	26.52	618.86	619.022	28.682	3.039	7.1	3.755	236	1.556	45.8359	0.0529917	31.3327	0.282836	-22.3065	0.0790383	91.9793	1.04055	0.29525	1.38573	2.3105	CC	CT	6.366	6.789	6.712
777	S	131.318	381.125	650.181	402.45	0.6858	Sl	4	3	2	89.6772	175	31.27	33.93	578.276	578.395	28.163	2.973	7.545	4.239	137	1.551	26.02	28.84	662.34	662.64	29.609	3.156	8.08	4.391	175	1.696	43.2769	0.0833901	25.5757	0.272079	-39.026	-0.0483693	55.866	1.64005	0.263062	4.70792	1.84033	CC	TT	7.63	7.865	7.999
778	S	123.19	345.281	608.893	387.024	1.016	Sl	4	3	2	78.0644	203	33.18	34.86	524.918	525.341	27.154	2.845	7.014	3.987	134	1.447	28.05	31.04	607.07	608.506	28.805	3.054	7.551	4.148	174	1.592	30.5116	0.154022	34.9395	-0.0535147	-50.2334	0.650913	69.9532	1.20451	0.284232	2.7807	2.15322	CC	CC	6.751	6.993	7.116
779	S	127.762	353.448	602.541	386.116	0.5334	Sl	4	3	2	103.226	204	31.22	33.9	554.932	555.641	27.808	2.928	7.256	4.082	144	1.502	24.07	26.74	669.43	669.684	29.584	3.153	7.968	4.279	195	1.694	33.1921	0.203571	41.0541	0.287839	-53.9576	-1.04048	72.7774	1.26354	0.285702	0.289503	1.58409	CC	CT	6.419	6.7	6.805
780	S	124.46	341.198	553.993	343.466	0.762	Sl	4	3	2	74.8386	213	28.64	32.64	533.255	533.482	27.375	2.873	7.049	3.989	141	1.461	26.23	29.07	571.87	572.285	28.178	2.975	7.303	4.066	160	1.53	44.5661	0.182398	26.2093	-0.13888	-21.98	-0.414766	101.797	0.837938	0.412906	3.77184	2.81599	CT	CT	5.746	5.828	6.099
781	S	129.54	395.191	620.236	401.089	1.1176	Sm	5	2	3	83.8708	177	31.88	34.22	566.604	566.744	27.834	2.931	7.531	4.269	122	1.536	29.22	32.31	609.12	609.361	28.765	3.049	7.815	4.354	143	1.608	41.5284	0.11982	38.9675	0.521024	-32.7244	-1.15394	53.1993	1.90489	0.279955	1.88541	2.44861	CC	CT	6.915	7.044	7.278
782	S	131.318	345.281	609.347	401.089	0.6604	Sl	4	3	1	109.677	206	31.15	33.87	578.276	579.667	28.329	2.994	7.368	4.095	161	1.542	24.52	27.22	684.34	685.719	29.742	3.173	8.01	4.261	207	1.711	40.3578	0.21568	34.3231	0.038602	-53.4359	-0.636306	75.7461	1.64381	0.456328	8.87998	0.948364	CT	CC	6.554	6.808	6.946
783	S	126.492	337.568	592.105	372.958	1.2192	Sl	4	3	2	96.1288	198	30.53	33.56	546.595	546.684	27.684	2.912	7.119	4.002	150	1.484	27.51	30.45	594.94	595.598	28.585	3.026	7.431	4.093	173	1.57	38.3454	0.00349932	31.2302	0.447503	-48.2138	-0.0974293	68.3304	1.41189	0.346273	2.44473	2.60655	CC	CT	6.643	6.791	7.003
784	S	128.778	302.632	549.002	343.466	1.2446	Sl	4	3	2	95.4837	194	26.87	31.77	561.602	562.969	28.14	2.97	7.024	3.879	182	1.497	27.09	30	558.1	558.966	28.061	2.96	7.001	3.873	180	1.491	28.8519	0.142104	41.0422	0.648444	-56.8561	-0.955669	61.7061	1.12009	0.335373	5.05614	1.9326	CT	CC	6.395	6.388	6.71
785	S	114.554	284.029	556.715	356.171	0.8128	Sl	4	3	2	89.0321	218	33.88	35.21	468.225	469.097	26.397	2.748	6.314	3.615	148	1.327	25.76	28.56	598.15	598.152	28.547	3.022	7.124	3.845	211	1.543	52.2016	0.210741	32.6545	-0.422457	-36.185	-0.146088	94.0846	1.4267	0.364905	3.24509	2.97168	CT	CT	6.182	6.537	6.543
786	S	126.746	352.995	625.227	392.922	0.7112	Sm	5	2	3	83.2256	181	32.27	34.42	548.262	548.979	27.665	2.909	7.209	4.067	141	1.49	27.21	30.13	629.23	629.321	29.076	3.089	7.725	4.217	178	1.632	29.8762	0.090287	42.6377	0.564342	-71.2127	0.347751	67.8456	1.11339	0.398438	5.62437	1.62338	CC	TT	7.395	7.633	7.754
787	S	133.858	286.298	577.132	344.828	1.3462	Sl	4	3	2	85.8063	222	24.91	30.81	594.951	594.995	28.518	3.018	7.12	3.852	208	1.539	28.25	31.25	541.55	542.614	27.851	2.933	6.801	3.769	184	1.455	45.3945	0.282354	29.8014	-0.297574	-30.6743	-0.682717	.	.	.	.	.	CC	CC	6.591	6.477	6.907
788	S	127.254	315.336	617.967	401.089	0.5334	Sl	4	3	2	91.6127	183	32.81	34.68	551.597	552.698	27.931	2.943	7.036	3.92	168	1.488	25.15	27.9	674.26	675.094	29.46	3.137	7.767	4.101	222	1.677	39.2283	0.092984	23.3571	-0.301346	-34.3684	-0.312532	61.8951	1.24801	0.18708	2.90367	1.56996	CT	CT	7.51	7.861	7.895
789	S	120.396	296.733	566.243	346.642	0.9398	Sm	5	2	2	89.0321	213	30.6	33.6	506.576	507.71	27.167	2.846	6.641	3.751	159	1.402	26.98	29.88	564.55	565.081	28.152	2.971	7.004	3.857	187	1.498	59.0178	0.166928	35.2552	-0.119064	-24.0342	-1.03173	101.847	1.13995	0.356737	2.25473	2.49186	CT	CT	6.419	6.554	6.731
790	S	125.476	347.096	634.301	412.886	1.1176	Sl	4	3	2	99.9998	175	34.63	35.57	539.925	541.009	27.532	2.893	7.125	4.026	141	1.474	27.54	30.49	653.43	654.771	29.419	3.132	7.84	4.227	193	1.666	43.9756	0.013156	22.8689	-0.253736	-50.7496	0.023495	90.5504	0.730788	0.381986	5.78173	1.96968	CT	CC	7.728	8.103	8.105
791	S	114.3	237.75	543.557	348.457	0.7366	Sl	4	3	2	99.9998	232	33.27	34.91	466.557	467.759	26.849	2.806	6.025	3.401	184	1.302	24.51	27.21	606.76	607.508	28.493	3.015	6.862	3.602	250	1.517	22.1443	0.123848	24.534	0.275433	-81.7412	0.0971332	44.5736	1.34408	0.314872	5.81238	1.5459	CC	TT	6.125	6.438	6.471
792	S	123.19	327.132	567.151	361.162	1.1684	Sl	4	3	3	72.2579	218	30.8	33.69	524.918	525.969	27.329	2.867	6.924	3.915	147	1.442	28.65	31.69	559.27	559.3	27.975	2.949	7.146	3.984	163	1.505	64.1893	0.0672857	38.8407	-0.0860638	-23.8962	-0.699591	112.34	1.93155	0.482194	2.59334	2.65919	TT	CC	6.058	6.143	6.403
793	S	130.302	323.503	581.67	361.615	1.5494	Sl	4	3	3	89.0321	180	27.92	32.28	571.607	572.739	28.25	2.984	7.208	3.991	172	1.524	29.31	32.4	549.38	549.768	27.822	2.929	7.064	3.95	161	1.486	60.3389	0.00141662	25.9354	-0.440606	-24.0601	-0.866352	77.0572	1.31064	0.44274	3.42845	1.84237	TT	CT	7.094	7.035	7.427
794	S	127.762	268.603	537.205	339.837	0.889	Md	7	20	2	88.3869	219	26.95	31.81	554.932	555.289	28.033	2.956	6.769	3.704	203	1.465	28.29	31.3	533.53	534.151	27.753	2.921	6.64	3.671	193	1.432	54.4126	-0.0138088	28.1532	-0.176302	-23.6123	-0.893305	90.9403	0.918947	0.311847	0.449002	1.84659	CC	TT	6.142	6.099	6.444
795	S	132.588	328.947	628.857	394.737	0.4318	Sm	5	2	3	90.3224	185	30.04	33.32	586.614	587.281	28.461	3.01	7.33	4.041	175	1.551	25.45	28.23	660.07	660.579	29.383	3.128	7.769	4.151	207	1.666	43.1619	0.123486	32.786	-0.213182	-40.0459	-0.855936	92.2024	1.43136	0.269471	1.66675	1.5684	CC	CT	7.556	7.755	7.935
796	S	120.904	294.011	573.956	360.254	0.762	Sl	4	3	2	95.4837	222	31.65	34.11	509.911	510.312	27.218	2.853	6.646	3.747	162	1.408	25.16	27.91	613.79	614.127	28.758	3.048	7.281	3.916	211	1.573	39.52	0.0985373	25.5286	0.115148	-50.537	-0.841206	94.2504	1.29074	0.355143	5.21878	2.03399	CT	CC	6.289	6.555	6.656
797	S	124.968	387.477	672.414	424.682	0.889	Sm	5	2	3	99.3546	165	35.93	36.21	536.59	537.504	27.127	2.841	7.285	4.174	112	1.478	27.57	30.52	670.37	671.293	29.762	3.176	8.164	4.43	175	1.71	55.8019	0.172488	37.3079	0.245106	-12.7483	-0.458513	.	.	.	.	.	CC	TT	8.26	8.761	8.644
798	S	121.158	314.428	578.04	377.949	1.0922	Sl	4	3	2	93.5482	202	33.18	34.86	511.579	512.63	27.128	2.841	6.769	3.835	149	1.415	27.18	30.1	607.59	607.78	28.726	3.044	7.371	4.008	194	1.577	63.0128	0.119736	21.489	0.0299503	-32.6049	-1.67319	111.557	1.3036	0.365264	3.4217	2.69259	CT	.	6.52	6.784	6.885
799	S	130.556	339.837	596.642	394.737	0.889	Sl	4	3	2	112.258	214	30.87	33.73	573.274	574.366	28.239	2.982	7.307	4.063	162	1.532	25.29	28.06	662.64	663.123	29.458	3.137	7.849	4.206	201	1.676	37.6912	0.14552	32.1532	0.27501	-46.3905	-0.403341	91.0684	1.001	0.348674	2.65266	1.56441	CC	CT	6.3	6.477	6.683
800	S	129.286	414.247	630.672	406.534	0.9906	Sl	4	3	3	99.3546	174	32.48	34.52	564.937	566.211	27.73	2.918	7.596	4.334	110	1.532	26.87	29.76	654.77	656.249	29.635	3.16	8.203	4.512	153	1.69	53.579	0.083002	24.0825	-0.342917	-34.4442	-1.58807	76.1161	0.903374	0.398974	1.53443	2.701	CT	CT	6.847	7.075	7.229
801	S	120.65	401.996	640.2	408.802	1.0922	Sm	5	2	2	95.4837	166	36.23	36.36	508.244	508.736	26.001	2.698	7.106	4.151	87	1.412	28.47	31.49	632.52	633.312	29.215	3.106	8	4.424	150	1.649	34.0774	0.22465	28.0265	-0.531328	-20.0539	-0.477174	.	.	.	.	.	CC	CC	7.463	7.845	7.812
802	S	121.666	332.577	679.22	426.497	0.8128	Sl	4	3	2	87.7418	147	37.45	36.96	514.913	515.896	27.046	2.831	6.884	3.915	138	1.425	27.21	30.13	678.82	678.827	29.567	3.151	7.897	4.193	212	1.696	20.6499	0.159415	32.7042	0.686178	-68.8024	0.539486	64.3691	1.50373	0.160288	4.68042	2.21057	CT	CC	9.832	10.687	10.218
803	S	118.364	323.956	600.272	383.848	1.2446	Sm	5	2	3	84.516	183	34.87	35.69	493.237	493.584	26.538	2.766	6.691	3.833	132	1.383	29.44	32.54	580.13	580.269	28.34	2.995	7.26	4.008	175	1.539	53.085	0.120725	36.4156	-0.406667	-4.55019	-1.54676	96.5028	1.67588	0.286701	2.59403	1.4924	CT	CC	7.306	7.621	7.653
804	S	129.54	408.802	657.895	425.136	1.0668	Sm	5	2	3	89.6772	154	34.1	35.31	566.604	567.599	27.796	2.926	7.588	4.319	114	1.536	29.06	32.13	647.2	647.28	29.444	3.135	8.125	4.477	152	1.677	17.201	0.119761	25.5301	0.108039	-58.1588	-0.199422	91.3843	0.948652	0.395728	1.87266	2.29723	TT	CC	8.045	8.328	8.412
805	S	127	325.771	605.717	401.543	0.8128	Sl	4	3	2	93.5482	181	32.96	34.75	549.93	550.639	27.838	2.931	7.08	3.96	160	1.487	26.33	29.18	656.04	657.434	29.363	3.125	7.729	4.13	208	1.657	63.1863	0.234953	26.6979	0.225547	-17.8045	-0.799115	94.5326	0.970111	0.511725	1.70564	1.5299	CT	CT	7.256	7.54	7.627
806	S	122.428	420.599	633.848	401.996	0.635	Tr	3	8	.	90.3224	171	34.88	35.7	519.916	520.979	26.21	2.725	7.252	4.242	82	1.429	24.91	27.64	679.44	681.018	30.037	3.211	8.389	4.58	160	1.733	26.0608	0.187286	36.9443	0.355163	-45.7034	-0.154073	60.1658	1.77397	0.307138	4.75133	1.50488	CC	CT	6.84	7.244	7.234
807	H	117.094	303.993	485.481	330.309	1.016	Sl	4	3	2	86.4514	153	34.81	35.66	415.088	416.033	24.284	2.48	6.027	3.56	101	1.23	26.38	29.23	550.03	550.67	27.917	2.941	6.959	3.866	175	1.479	34.9904	0.0902602	39.4468	-0.0716051	-21.5834	-0.0454531	82.536	1.50468	0.477521	1.29579	1.93892	TT	CC	5.93	6.265	6.236
808	H	118.11	291.289	480.036	316.243	1.0922	Sm	5	2	3	83.8708	148	33.18	34.86	420.428	420.723	24.76	2.54	6.011	3.527	114	1.238	27.45	30.39	512.13	512.274	27.266	2.859	6.643	3.739	165	1.41	30.2306	0.150618	20.4657	-0.67685	-34.7708	-0.193805	75.5506	1.1638	0.416643	2.4524	1.52165	CC	TT	6.168	6.421	6.476
809	H	125.476	347.55	553.993	355.717	0.8636	Sm	5	2	2	97.4192	137	34.4	35.46	459.142	460.269	25.096	2.583	6.541	3.836	96	1.319	26.24	29.08	589.8	589.988	28.471	3.012	7.451	4.126	164	1.563	60.8346	0.0561631	29.3417	-0.347331	-19.4895	-1.40426	92.8099	1.31402	0.271888	0.476391	1.45387	CC	CT	7.177	7.622	7.524
810	H	117.094	267.695	453.721	281.307	0.9906	Sm	5	2	3	74.1934	121	30.29	33.44	415.088	415.755	25.116	2.586	5.854	3.42	130	1.221	26.95	29.85	468.53	468.686	26.552	2.768	6.221	3.546	160	1.323	43.306	0.0990128	25.0267	-0.274404	-51.7341	-0.286493	72.6956	0.870984	0.476884	1.73461	2.2138	CT	CT	6.798	7.019	7.093
811	H	127	302.178	523.593	345.281	1.1684	Sm	5	2	2	89.6772	139	32.94	34.74	467.152	468.166	26.133	2.715	6.402	3.686	134	1.329	27.98	30.97	546.54	547.711	27.89	2.938	6.928	3.851	175	1.472	42.2705	0.179943	35.1985	-0.18879	-28.1772	-0.491772	46.9025	1.41395	0.253219	2.03599	1.43355	CC	CC	7.199	7.495	7.533
812	H	116.078	271.325	465.064	300.817	1.0922	Sl	4	3	2	83.2256	135	32.42	34.49	409.748	410.652	24.869	2.554	5.835	3.421	124	1.211	26.38	29.23	506.47	507.695	27.339	2.868	6.49	3.637	178	1.389	57.8517	0.118957	33.7576	-0.0563519	-23.7159	-0.745721	92.7077	1.5626	0.485756	7.21693	0.664662	CT	CC	6.464	6.806	6.779
813	H	113.284	258.621	436.025	287.205	1.143	Sl	4	3	3	78.0644	150	32.08	34.33	395.064	395.698	24.624	2.523	5.661	3.331	125	1.179	26.7	29.58	481.25	481.447	26.903	2.813	6.248	3.53	174	1.34	41.1718	0.193505	28.63	-0.176003	-66.2175	0.162557	97.4883	1.32813	0.378218	4.11618	1.43062	TT	CC	5.656	5.894	5.948
814	H	105.41	182.396	430.127	355.717	1.524	Sl	4	3	3	87.0966	121	40.99	38.7	353.679	354.571	25.121	2.586	4.909	2.887	168	1.068	29.21	32.29	542.27	543.246	27.756	2.921	6.078	3.19	269	1.369	38.2537	0.201895	19.7765	-0.725856	-50.6625	-0.727988	62.3555	0.837469	0.379375	2.88994	2.03795	TT	CC	7.372	8.24	7.74
815	H	112.014	266.788	460.98	284.029	1.3716	Sl	4	3	3	92.2579	110	32.21	34.39	388.389	389.268	24.169	2.465	5.654	3.345	114	1.168	26.75	29.63	475.75	476.341	26.744	2.792	6.264	3.557	165	1.335	51.1015	0.0686719	15.3395	-0.812409	-17.8679	-1.05075	60.543	0.681351	0.347741	-0.94769	2.22033	CC	.	7.47	7.876	7.752
816	H	112.268	271.325	471.869	293.557	1.6002	Sm	5	2	3	77.4192	130	33	34.78	389.724	390.543	24.092	2.456	5.686	3.366	111	1.172	29.83	32.96	440.53	441.027	25.817	2.675	6.053	3.498	142	1.272	42.8713	0.21442	24.5512	-0.814074	-20.7239	-1.68117	60.6627	0.808201	0.307711	2.57652	2.13177	CT	CT	7.034	7.284	7.307
817	H	119.888	295.826	499.546	350.272	1.1176	Sm	5	2	2	91.6127	145	35.74	36.12	429.773	429.812	24.986	2.569	6.101	3.569	116	1.257	27.71	30.67	558.23	559.191	28.08	2.962	6.961	3.842	185	1.488	49.2915	0.103756	25.7909	0.131582	-48.6885	-0.420361	81.3284	1.53123	0.317517	3.91206	1.57764	TT	CC	6.516	6.919	6.848
818	H	109.728	252.269	485.935	291.742	1.016	Sl	4	3	3	76.774	122	33.67	35.1	376.374	376.793	24.06	2.452	5.49	3.254	118	1.141	26.28	29.13	494.67	494.747	27.178	2.848	6.292	3.524	186	1.358	32.7938	0.177315	15.7479	-1.18562	-57.8551	0.822056	42.3962	0.584189	0.37017	-0.524056	1.67838	CC	.	7.895	8.511	8.17
819	H	117.348	320.327	545.826	334.846	0.254	Sl	4	3	3	83.8708	115	35.15	35.83	416.423	416.889	23.867	2.427	6.095	3.621	89	1.229	23.07	25.66	609.71	609.963	28.765	3.049	7.419	4.038	191	1.584	42.8454	0.164696	17.9252	-0.412707	-42.2189	-0.94169	63.3683	0.997035	0.462408	1.69579	1.21137	CT	CC	8.247	9.156	8.593
820	H	115.824	236.842	431.034	265.88	1.0922	Sl	4	3	3	80.645	118	29.28	32.95	408.413	408.692	25.498	2.634	5.634	3.275	151	1.201	25.87	28.68	463.03	463.165	26.729	2.791	5.993	3.39	182	1.296	38.6528	0.159771	22.9466	-0.138929	-24.1483	-0.873959	42.2684	1.12792	0.366295	1.49735	1.51523	CC	TT	6.861	7.09	7.147
821	H	117.602	331.216	523.14	343.013	0.3048	Sm	5	2	2	79.3547	151	35.82	36.16	417.758	418.564	23.646	2.399	6.138	3.661	82	1.227	24.59	27.3	597.44	597.446	28.594	3.027	7.408	4.069	178	1.57	43.8046	0.123013	22.8675	-0.103218	-35.1756	-1.36316	78.3562	0.887592	0.433907	3.68922	0.82144	TT	CC	6.326	6.829	6.655
822	H	121.158	356.624	621.143	385.662	1.016	Sm	5	2	2	96.1288	126	38.59	37.51	436.448	436.885	23.837	2.423	6.369	3.8	75	1.26	27.62	30.57	611.94	613.302	28.879	3.064	7.642	4.203	169	1.603	35.5698	0.10029	30.242	-0.0656937	-44.9489	0.792695	73.7108	1.38201	0.433975	0.753667	2.15115	CC	CT	9.188	10.221	9.521
823	H	120.65	318.512	526.316	338.022	1.0668	Sl	4	3	2	86.4514	137	34.36	35.44	433.778	434.001	24.652	2.527	6.231	3.665	101	1.27	26.77	29.65	555.18	555.519	27.946	2.945	7.074	3.94	167	1.495	31.7428	0.135736	29.11	0.0317601	-46.1616	-0.341107	66.2286	1.26175	0.333664	8.00898	0.952623	CC	CT	7.046	7.497	7.383
824	H	118.872	278.584	452.813	285.844	1.3462	Sl	4	3	2	83.2256	117	30.12	33.36	424.433	425.155	25.205	2.597	5.978	3.488	127	1.242	27.28	30.2	469.95	470.84	26.507	2.762	6.295	3.596	153	1.329	41.6953	0.0021008	18.0964	-0.637962	-34.9671	-0.925981	51.6073	1.06526	0.38586	2.60454	0.823612	TT	CC	6.704	6.881	7
825	H	110.49	279.492	464.61	313.067	1.524	Sl	4	3	2	87.0966	153	35.39	35.95	380.379	380.449	23.369	2.364	5.648	3.37	97	1.156	28.38	31.39	492.56	493.026	26.976	2.822	6.449	3.648	164	1.37	59.6148	0.18044	25.4433	-0.58433	-19.5728	-0.96373	.	.	.	.	.	TT	CC	5.92	6.268	6.216
826	H	116.078	309.437	515.88	333.938	2.1336	Sm	5	2	3	78.7095	109	35.48	35.99	409.748	410.228	23.866	2.427	6.003	3.564	93	1.217	33.02	36.42	449.12	450.085	25.453	2.629	6.309	3.671	118	1.297	39.4576	0.0460167	20.1102	-0.627128	-29.7522	-1.12955	48.5788	1.2692	0.252903	6.7729	0.689781	CT	CC	8.485	8.728	8.773
827	H	109.474	272.232	441.47	288.566	1.1684	Sm	5	2	1	94.1934	142	33.46	35	375.039	375.709	23.401	2.368	5.575	3.328	100	1.144	26.58	29.44	485.18	486.108	26.911	2.814	6.359	3.6	166	1.354	50.5552	0.0431946	26.2293	-0.460556	-22.4309	-0.302709	69.7584	0.904959	0.39147	3.18273	1.78773	TT	CC	5.754	6.104	6.048
828	H	119.126	320.327	498.185	339.837	0.9906	Sl	4	3	2	100.645	134	35.02	35.77	425.768	426.346	24.296	2.482	6.174	3.648	95	1.251	25.49	28.27	578.35	578.968	28.338	2.995	7.23	3.988	177	1.534	36.1558	0.112445	22.1654	-0.0674101	-46.6466	-1.02789	91.2386	1.25086	0.307563	2.39129	1.15745	CT	CT	6.364	6.792	6.695
829	H	123.19	335.753	522.232	352.541	1.2192	Sm	5	2	3	79.3547	150	34.86	35.69	447.127	447.966	24.845	2.551	6.403	3.762	97	1.295	29.06	32.13	539.98	540.115	27.556	2.896	7.066	3.981	148	1.472	47.4067	0.11982	29.4747	-0.36592	-35.2188	-1.1371	55.7955	0.889483	0.259056	3.52952	1.01566	CC	CT	6.387	6.633	6.697
830	H	113.538	245.009	417.423	267.241	1.1938	Sl	4	3	3	64.516	141	30.16	33.38	396.398	396.814	24.978	2.568	5.597	3.279	137	1.18	27.47	30.41	439.44	439.442	26.144	2.716	5.892	3.382	162	1.261	41.2023	0.216907	16.712	-0.614126	-43.1262	-0.395265	53.5866	0.565889	0.235587	2.07069	1.4892	CC	TT	5.718	5.849	6.002
831	H	119.126	303.993	478.221	317.151	0.9906	Sl	4	3	2	90.9676	137	32.93	34.74	425.768	426.9	24.73	2.537	6.11	3.59	108	1.251	25.7	28.49	541.48	542.366	27.783	2.924	6.906	3.851	171	1.465	32.4426	0.118202	43.0358	0.336437	-23.6335	-0.227478	48.648	1.52467	0.129871	2.70532	1.54098	CC	CC	6.139	6.454	6.456
832	H	106.68	204.174	403.358	266.334	1.7018	Sm	5	2	3	68.387	150	32.33	34.44	360.354	361.296	24.826	2.549	5.101	3.009	151	1.095	30.38	33.56	391.52	391.693	25.617	2.649	5.31	3.083	170	1.151	47.1079	0.133371	19.7131	-1.44064	-11.8443	-1.45988	71.7201	0.677494	0.360115	-0.242217	1.69489	TT	CC	5.893	6.021	6.158
833	H	119.38	285.844	521.325	348.457	1.0922	Md	7	9	2	92.903	154	35.74	36.12	427.103	427.97	25.156	2.591	6.034	3.523	123	1.248	29.11	32.18	533.14	533.9	27.703	2.914	6.745	3.753	180	1.442	43.7046	0.0769521	23.8135	-0.242939	-26.7113	-0.73317	43.5194	0.594625	0.39514	2.26802	1.45206	CT	CT	6.972	7.397	7.301
834	H	118.11	319.419	519.056	327.586	1.7018	Sm	5	2	3	81.2902	109	34.23	35.38	420.428	420.645	24.058	2.451	6.126	3.63	92	1.239	30.7	33.91	476.87	476.987	26.118	2.713	6.554	3.777	126	1.352	18.4494	0.130404	32.5141	0.240644	-72.9117	-0.793936	44.6761	1.51221	0.305373	5.11746	0.758289	CT	CC	8.252	8.53	8.525
835	H	119.126	332.123	522.232	343.92	0.9906	Sm	5	2	2	102.58	132	35.4	35.95	425.768	426.057	23.968	2.44	6.21	3.688	86	1.247	26.25	29.09	572.22	572.56	28.205	2.978	7.257	4.029	166	1.528	44.6531	0.106834	27.1408	-0.187572	-42.4097	-0.524947	50.5969	1.07362	0.403746	1.33218	1.46903	CT	CC	6.834	7.334	7.171
836	H	117.094	265.88	439.655	294.465	1.016	Sm	5	2	2	89.6772	139	31.5	34.04	415.088	415.203	25.117	2.586	5.843	3.413	131	1.221	26.28	29.13	498.69	499.642	27.218	2.853	6.407	3.597	178	1.373	23.1212	0.130397	31.1759	0.267762	-52.6367	-0.943487	56.3867	1.0353	0.14448	1.62844	1.26826	CC	CT	5.846	6.074	6.147
837	H	115.57	266.788	447.368	296.279	1.4224	Sm	5	2	3	85.1611	133	32.17	34.37	407.078	407.947	24.876	2.555	5.792	3.396	126	1.205	28.52	31.55	465.52	465.641	26.493	2.761	6.196	3.536	159	1.318	52.5257	0.324048	29.9255	-0.136804	-25.7048	-0.12417	.	1.45563	0.458114	2.14268	2.43554	CT	CC	6.259	6.467	6.557
838	H	122.682	347.55	574.41	397.005	1.3462	Sm	5	2	3	95.4837	148	39.13	37.78	444.457	445.392	24.47	2.504	6.416	3.795	87	1.284	29.43	32.53	599.73	600.66	28.668	3.037	7.516	4.144	169	1.58	46.9806	0.212579	30.1675	-0.155666	-42.62	0.120205	.	.	.	.	.	CT	CT	7.31	7.901	7.663
839	H	112.776	237.75	394.737	249.546	0.508	Sl	4	3	2	74.8386	156	28.78	32.7	392.394	393.216	25.042	2.576	5.529	3.239	141	1.17	23.21	25.81	481.48	481.631	27.045	2.831	6.115	3.428	191	1.327	33.2626	0.00491234	10.1867	-0.402973	-53.1548	-0.752142	89.1885	0.690324	0.451968	0.730537	1.32483	CT	CC	4.919	5.114	5.207
840	H	117.348	308.53	472.323	307.169	1.3716	Sl	4	3	3	72.9031	141	32.59	34.57	416.423	416.961	24.193	2.469	6.055	3.58	98	1.232	28.51	31.53	481.76	482.249	26.421	2.751	6.534	3.745	137	1.358	54.1368	0.10326	22.726	-0.0386955	-33.06	-1.10616	76.0875	1.30653	0.511668	3.40912	1.73539	CT	CT	5.973	6.143	6.26
841	H	116.332	251.361	420.599	273.593	1.1176	Sl	4	3	3	89.0321	154	29.83	33.22	411.083	411.893	25.335	2.614	5.738	3.343	141	1.21	25.58	28.36	479.07	479.68	26.94	2.817	6.19	3.491	179	1.332	39.0334	0.0131907	11.5481	0.500432	-71.3487	-0.0473025	58.3609	1.02389	0.361012	4.33707	2.26355	CC	CT	5.345	5.495	5.626
842	H	115.062	264.065	440.109	279.492	1.27	Sm	5	2	2	86.4514	119	30.79	33.69	404.408	404.65	24.801	2.546	5.757	3.378	126	1.2	27.4	30.33	458.65	459.503	26.409	2.75	6.137	3.509	158	1.304	53.0496	0.0423494	11.4038	-0.866293	-36.3223	-1.34953	47.6909	0.752807	0.455333	1.8994	1.37067	CT	CT	6.58	6.798	6.872
843	H	124.46	330.309	555.354	370.69	1.2446	Md	7	9	2	84.516	130	36.12	36.3	453.802	454.737	25.223	2.599	6.436	3.762	105	1.311	30.82	34.03	538.61	538.753	27.56	2.896	7.029	3.956	151	1.468	45.4331	0.100464	25.3209	-0.75961	-60.2852	-0.921546	62.94	0.940013	0.384591	1.98306	1.95238	CT	CC	7.918	8.306	8.235
844	H	114.554	268.603	442.377	283.575	1.0414	Sl	4	3	2	98.0643	112	31.33	33.96	401.738	402.441	24.628	2.524	5.762	3.388	121	1.195	24.8	27.53	506.29	507.516	27.35	2.87	6.472	3.624	180	1.387	32.7122	0.0290854	33.9064	0.567977	-61.7223	-0.236537	54.7855	1.33715	0.299959	2.11713	2.07717	CC	.	6.676	7.069	6.983
845	H	112.522	220.508	411.978	265.88	1.3208	Sl	4	3	3	70.9676	135	30.37	33.48	391.059	391.577	25.34	2.614	5.415	3.159	155	1.161	27.6	30.55	435.34	435.761	26.369	2.745	5.708	3.256	181	1.238	39.9911	0.0954024	19.9093	-0.330221	-36.1497	-0.380563	75.4743	0.664764	0.456942	2.80704	1.28122	CT	CC	6.129	6.29	6.414
846	H	116.586	250.454	432.849	289.474	1.2192	Sl	4	3	3	71.6128	144	31.21	33.9	412.418	412.657	25.354	2.616	5.741	3.343	142	1.213	27.54	30.48	471.15	472.283	26.828	2.803	6.135	3.471	176	1.317	47.5672	0.236031	10.3579	-0.854816	-35.1797	-1.14634	69.6751	0.486699	0.390857	1.25868	2.0887	CT	CT	5.852	6.022	6.149
847	H	119.634	314.882	568.966	377.949	0.7874	Sm	5	2	2	101.935	148	38.37	37.41	428.438	429.32	24.564	2.516	6.176	3.637	101	1.258	26.01	28.83	626.32	626.611	28.955	3.073	7.485	4.037	202	1.606	37.3238	-0.0298985	31.9666	0.102659	-53.6279	-0.736482	42.7376	1.59494	0.316176	4.6867	1.28441	CC	CT	7.588	8.422	7.954
848	H	114.808	248.639	419.691	261.797	1.397	Sm	5	2	3	74.8386	126	29.24	32.93	403.073	403.438	25.111	2.585	5.665	3.312	138	1.194	28.43	31.45	416.03	416.736	25.527	2.638	5.757	3.344	146	1.219	47.7688	0.0781123	17.8606	-0.280649	-53.3381	-1.01344	59.826	1.6281	0.326299	0.322335	1.9853	CC	CT	6.199	6.25	6.473
849	H	120.396	302.178	490.472	313.975	1.8288	Sl	4	3	3	81.2902	117	32.22	34.39	432.443	432.85	24.973	2.568	6.151	3.6	113	1.263	30.21	33.38	464.61	464.93	26.018	2.7	6.383	3.68	132	1.325	39.7551	0.0888694	26.7937	-0.333645	-38.2481	-1.26553	75.6296	1.58496	0.244852	3.0384	2.1888	TT	CC	7.387	7.524	7.669
850	H	120.142	309.437	506.352	314.882	1.3462	Sl	4	3	3	103.226	110	32.39	34.47	431.108	432.232	24.814	2.547	6.175	3.625	107	1.263	26.49	29.35	525.49	525.951	27.433	2.88	6.833	3.843	159	1.44	41.292	0.10398	42.6711	-0.441635	-23.9505	0.701685	81.9751	1.02283	0.227955	0.220257	1.1493	CC	CT	7.8	8.24	8.108
851	H	116.332	273.14	464.156	313.521	1.0414	Sl	4	3	3	76.1289	153	33.51	35.03	411.083	411.601	24.848	2.552	5.853	3.431	123	1.215	26.87	29.76	517.39	518.456	27.508	2.89	6.57	3.665	182	1.408	55.6797	0.187937	22.0939	-0.683199	-40.2461	-0.0181788	80.4263	1.19486	0.464874	3.80478	2.54201	TT	CC	5.937	6.202	6.245
852	H	112.268	236.842	436.933	268.149	1.1938	Sl	4	3	2	82.5805	121	30.66	33.63	389.724	390.432	24.969	2.567	5.505	3.228	140	1.165	26.26	29.11	460.14	460.932	26.714	2.789	5.976	3.384	181	1.29	50.5897	0.0858401	17.6032	-0.39242	-46.2436	-0.596612	74.5976	1.39666	0.43116	6.39835	2.11911	TT	CC	6.924	7.252	7.208
853	H	111.506	264.973	468.693	299.909	1.4224	Sl	4	3	2	92.903	131	33.84	35.19	385.719	385.74	24.046	2.45	5.623	3.33	113	1.163	27.25	30.18	491.21	492.39	27.1	2.838	6.354	3.579	175	1.36	17.5186	-0.00617945	21.0257	0.201531	-69.0491	-0.264588	69.8821	1.10328	0.305904	5.2653	0.202537	CT	CT	6.831	7.299	7.139
854	H	112.522	244.102	416.062	296.279	0.8128	Sl	4	3	3	77.4192	143	33.17	34.86	391.059	392.063	24.864	2.554	5.556	3.261	135	1.168	25.38	28.15	515.77	516.994	27.59	2.9	6.373	3.518	204	1.386	40.803	-0.0230998	23.065	-0.554364	-33.9686	-1.28421	87.7229	1.08454	0.464272	1.09997	1.36846	CC	CT	5.489	5.798	5.794
855	H	109.728	244.102	440.109	275.408	1.1176	Sl	4	3	2	72.9031	138	32.16	34.36	376.374	376.733	24.288	2.481	5.447	3.222	125	1.139	26.7	29.58	463.82	464.662	26.724	2.79	6.047	3.427	177	1.301	28.3234	0.04031	17.5696	-0.215639	-53.9089	-0.244219	45.1101	0.650592	0.365207	0.703322	1.64621	CT	CT	6.318	6.649	6.597
856	H	120.65	297.641	496.824	323.956	1.0668	Sm	5	2	2	79.3547	151	33.06	34.8	433.778	434.898	25.162	2.592	6.141	3.586	118	1.264	27.79	30.76	518.08	519.067	27.387	2.874	6.721	3.779	164	1.423	39.2282	0.117958	18.5577	-0.585723	-24.5187	-0.860356	105.421	1.20276	0.473173	2.52439	1.53655	CT	CT	6.372	6.635	6.687
857	H	115.824	242.287	445.1	288.113	0.9906	Sl	4	3	3	78.0644	142	31.33	33.96	408.413	409.423	25.448	2.628	5.669	3.299	147	1.203	26.01	28.83	493.63	494.381	27.249	2.857	6.223	3.472	194	1.349	39.5845	0.0983537	27.3609	-0.726628	-28.0685	-0.428636	54.4713	0.746803	0.328712	-0.289914	1.97149	CT	CT	6.252	6.533	6.564
858	H	119.38	261.343	452.359	290.835	0	Sm	5	2	3	74.1934	140	30.42	33.51	427.103	.	.	.	.	.	.	.	.	.	.	.	.	.	.	.	.	.	20.3895	0.0186765	21.0704	-0.152593	-48.024	-0.225321	42.1969	1.41769	0.192765	0.0987678	1.16534	CC	CT	.	.	.
859	H	118.11	319.419	523.593	367.06	1.0668	Sm	5	2	2	87.7418	155	37.87	37.16	420.428	420.645	24.058	2.451	6.126	3.63	92	1.239	28.06	31.05	577.42	577.801	28.314	2.992	7.218	3.983	177	1.532	49.8234	0.0958353	42.7525	0.195616	-37.7071	-0.729491	53.8485	0.980388	0.342141	6.28507	0.844064	CT	CC	6.441	6.915	6.77
860	H	109.474	259.528	410.617	279.038	0	Sm	5	2	2	72.2579	133	32.58	34.57	375.039	.	.	.	.	.	.	.	.	.	.	.	.	.	.	.	.	.	46.0263	0.0755842	27.0097	0.057214	-41.5157	-0.112461	79.9556	0.881394	0.570282	0.87646	1.35818	CC	TT	.	.	.
861	H	123.19	365.699	536.751	384.755	1.0922	Sl	4	3	3	79.9998	153	37.83	37.15	447.127	447.252	24.102	2.457	6.486	3.862	75	1.282	28.23	31.23	600.84	601.629	28.666	3.037	7.617	4.22	158	1.586	44.6473	0.131922	39.0454	-0.1239	-48.9684	0.190263	66.1409	1.95823	0.208025	4.57908	1.20621	CC	CC	6.056	6.437	6.416
862	H	111.506	229.583	402.45	279.492	0.635	Sm	5	2	3	78.0644	145	31.96	34.26	385.719	386.711	25.027	2.574	5.435	3.187	144	1.155	24.99	27.73	497.22	497.583	27.328	2.867	6.158	3.412	206	1.346	23.1376	0.115698	24.6947	-0.555412	-52.8403	-0.17808	35.1379	0.62647	0.192825	0.504001	2.71499	CC	TT	5.375	5.645	5.674
863	H	123.444	264.973	452.813	294.011	1.7272	Md	7	20	3	76.1289	143	29.38	33	448.462	448.582	26.104	2.711	6.072	3.49	151	1.286	32.15	35.48	404.07	404.271	24.765	2.541	5.759	3.38	125	1.199	63.3958	0.142438	30.1235	-0.928766	11.356	-0.924286	.	.	.	.	.	CC	TT	6.364	6.201	6.627
864	H	120.65	341.198	548.094	333.031	1.6256	Sl	4	3	3	75.4837	109	33.9	35.21	433.778	434.761	24.149	2.463	6.306	3.742	85	1.261	30.03	33.18	495.64	496.017	26.4	2.749	6.791	3.906	121	1.392	57.6311	0.100846	15.6418	-0.995159	-25.427	-1.39585	91.1164	1.2817	0.385607	3.05485	1.81916	TT	CC	8.629	8.955	8.917
865	H	117.856	290.381	489.111	315.789	1.1938	Sm	5	2	2	86.4514	134	33.22	34.88	419.093	419.519	24.739	2.538	5.997	3.52	114	1.235	27.75	30.71	506.66	507.041	27.177	2.847	6.604	3.725	163	1.4	25.7461	0.179649	24.3695	-0.131862	-66.253	0.593482	55.4364	1.24963	0.276824	4.76672	0.902752	CC	TT	6.794	7.13	7.111
866	H	117.856	259.528	470.962	297.187	1.1176	Sl	4	3	3	79.9998	136	31.5	34.04	419.093	419.75	25.408	2.623	5.839	3.397	139	1.227	26.65	29.52	496.79	497.723	27.221	2.853	6.355	3.563	182	1.366	31.9757	0.106636	25.8717	-0.285756	-44.5853	-1.12162	61.7789	0.803113	0.345881	0.724242	1.3643	CC	CT	6.797	7.105	7.108
867	H	115.57	246.824	423.321	284.936	0.9398	Sl	4	3	2	83.8708	135	31.12	33.85	407.078	407.521	25.279	2.606	5.683	3.314	142	1.201	25.31	28.08	500.14	501.351	27.355	2.87	6.295	3.506	194	1.363	19.3947	0.138204	24.2996	-0.284745	-69.6519	-0.159575	72.569	0.919845	0.333942	4.41403	1.10369	CT	CC	5.838	6.093	6.144
868	H	109.982	252.269	445.554	286.751	1.0414	Sm	5	2	3	67.0966	144	33.13	34.84	377.709	378.23	24.121	2.459	5.5	3.258	119	1.143	27.78	30.74	463.29	464.103	26.636	2.779	6.095	3.465	170	1.305	41.1323	0.198775	33.0125	-0.729172	-15.9944	-0.988038	77.2301	1.10968	0.41933	2.21221	1.2252	CC	TT	6.146	6.469	6.443
869	H	118.618	279.492	467.332	302.632	1.3462	Sl	4	3	3	80.645	136	31.76	34.16	423.098	423.277	25.105	2.584	5.972	3.488	125	1.24	27.78	30.74	486.75	487.372	26.863	2.808	6.412	3.636	161	1.361	45.3093	-0.02026	21.7175	-0.153718	-32.9027	-0.537336	72.2141	1.01496	0.426986	-0.373967	1.51901	CT	CC	6.415	6.635	6.722
870	H	117.094	282.214	477.768	299.456	1.0414	Sm	5	2	3	85.1611	127	31.96	34.27	415.088	415.423	24.772	2.542	5.927	3.477	118	1.225	26.8	29.69	497.74	498.661	27.085	2.836	6.499	3.67	165	1.38	47.1177	0.0405162	2.82125	-0.676223	-35.7762	-0.630113	78.0875	0.742128	0.3497	3.05177	2.52055	CT	CT	6.893	7.228	7.204
871	H	125.222	345.735	587.114	373.412	0.9652	Sl	4	3	2	78.7095	142	36.12	36.3	457.807	458.344	25.043	2.576	6.523	3.826	96	1.317	27.5	30.45	595.77	596.2	28.583	3.026	7.48	4.129	168	1.573	46.2757	0.145459	17.5654	-0.372108	-5.56734	-1.12438	83.8051	1.11732	0.347672	2.4218	1.75541	CT	CC	7.845	8.442	8.198
872	H	117.856	299.456	504.537	332.123	1.1176	Sl	4	3	3	82.5805	130	34.73	35.62	419.093	419.828	24.547	2.513	6.039	3.555	107	1.237	27.15	30.07	540.39	541.632	27.799	2.926	6.873	3.828	174	1.461	49.0905	0.0941039	22.5257	-0.390885	-30.7591	-0.911772	32.7924	0.131222	0.328013	2.24788	1.86768	CT	CT	7.075	7.558	7.406
873	H	112.268	257.713	438.748	289.474	1.778	Sl	4	3	3	73.5482	147	32.63	34.59	389.724	389.997	24.422	2.498	5.617	3.313	122	1.169	30.02	33.17	431.46	432.576	25.828	2.676	5.917	3.42	148	1.251	64.9173	0.298742	13.829	-1.19766	-4.3596	-1.25995	77.6221	0.643503	0.558475	5.45291	1.2995	CT	CT	5.922	6.078	6.203
874	H	123.19	322.142	572.142	386.116	0.8128	Sl	4	3	2	103.226	140	37.96	37.21	447.127	448.075	25.139	2.589	6.351	3.715	107	1.297	25.38	28.15	648.46	649.482	29.254	3.111	7.661	4.102	207	1.644	26.0376	0.131029	35.0629	0.476203	-70.8081	0.405678	61.1138	0.977022	0.363195	3.77127	0.643398	CT	CT	7.789	8.588	8.143
875	H	115.062	317.604	523.593	333.031	1.397	Md	7	9	2	91.6127	119	35.73	36.11	404.408	404.576	23.341	2.36	5.981	3.575	83	1.201	30.32	33.5	490.99	492.196	26.6	2.774	6.646	3.803	136	1.377	50.4326	0.060749	18.1713	-0.40736	-23.2128	-1.22834	66.7414	1.17846	0.400345	2.44478	1.2671	TT	CC	7.891	8.326	8.18
876	H	120.65	274.047	434.664	289.927	0.9652	Sl	4	3	3	76.1289	154	29.92	33.26	433.778	434.339	25.578	2.644	6.021	3.493	136	1.259	26.05	28.88	495.67	496.45	27.098	2.837	6.437	3.629	170	1.373	41.1012	0.0702009	34.1883	-0.0830638	-36.8412	-0.706302	66.8629	1.10801	0.433042	1.82792	1.43268	CT	CC	5.289	5.451	5.6
877	H	109.982	225.045	446.007	277.677	1.2192	Sl	4	3	3	65.8063	129	32.29	34.43	377.709	378.751	24.882	2.556	5.352	3.147	143	1.138	27.7	30.66	451.17	451.795	26.638	2.779	5.841	3.309	186	1.267	56.0611	0.184905	13.3851	-0.53508	-33.8001	0.095793	58.204	0.674499	0.4397	2.40629	2.17296	TT	CC	7.12	7.449	7.388
878	H	121.666	337.568	531.307	356.624	1.27	Md	7	9	3	75.4837	156	35.74	36.12	439.117	440.166	24.482	2.505	6.342	3.746	91	1.276	31.28	34.53	510.48	511.236	26.873	2.809	6.878	3.925	132	1.418	32.9749	0.0682841	34.1571	-0.0114876	-59.8598	-0.607186	78.7903	1.37073	0.161237	-2.34633	2.23185	TT	CC	6.502	6.698	6.804
879	H	113.03	254.083	441.924	282.668	0.2032	Sm	5	2	1	72.9031	134	31.75	34.16	393.729	394.419	24.693	2.532	5.628	3.309	128	1.176	23.38	25.99	527.68	527.81	27.676	2.911	6.508	3.588	201	1.412	38.4619	0.122312	19.5128	-0.908671	-38.2694	-0.726104	65.951	0.379044	0.428946	-1.17671	1.611	CC	TT	6.143	6.568	6.462
880	H	114.808	300.363	507.713	335.299	1.1938	Sm	5	2	3	74.1934	141	36.02	36.26	403.073	403.872	23.843	2.424	5.915	3.512	96	1.203	28.95	32.02	516.27	517.058	27.323	2.866	6.724	3.787	161	1.421	39.4508	0.134943	27.1825	-0.0671342	-44.4896	-0.683677	39.1803	1.07449	0.289209	4.22528	1.42286	CT	CC	6.86	7.325	7.182
881	H	115.062	254.991	433.303	279.038	0.9144	Sm	5	2	3	67.7418	133	30.75	33.67	404.408	405.202	25.045	2.577	5.71	3.341	134	1.197	26.99	29.89	464.54	464.808	26.603	2.775	6.119	3.48	168	1.31	53.7431	0.20366	17.7751	-0.33069	6.10646	-0.81965	88.7059	1.20002	0.441459	2.94736	1.58384	CT	CC	6.096	6.296	6.392
882	H	116.078	286.751	453.267	313.975	0	Md	7	9	3	78.0644	144	33.64	35.09	409.748	.	.	.	.	.	.	.	.	.	.	.	.	.	.	.	.	.	60.9023	0.118432	23.7892	-0.65865	3.15793	-1.94566	85.0098	1.02438	0.432352	2.59514	1.3853	TT	CC	.	.	.
883	H	124.46	329.401	560.799	347.096	1.4732	Sl	4	3	3	85.1611	116	33.94	35.24	453.802	453.96	25.192	2.595	6.431	3.758	105	1.312	28.93	31.99	534.01	535.041	27.512	2.89	6.996	3.943	150	1.459	23.1776	0.00399706	37.0468	0.341485	-72.8423	0.885403	52.6201	0.722277	0.174834	-0.37129	1.64354	CT	CT	8.766	9.151	9.053
884	H	117.602	287.659	502.269	310.345	1.7272	Sl	4	3	3	90.9676	109	32.8	34.68	417.758	417.767	24.723	2.536	5.973	3.506	115	1.231	29.01	32.08	478.45	479.56	26.619	2.777	6.403	3.653	151	1.347	35.2027	0.161521	28.7627	-0.122757	-65.6129	0.0780854	63.6285	1.1264	0.282029	4.82437	1.3918	CT	CT	8.417	8.702	8.666
885	H	113.03	235.027	431.488	258.167	1.143	Sl	4	3	3	82.5805	125	29.49	33.05	393.729	394.445	25.136	2.588	5.523	3.231	144	1.172	25.83	28.64	452.28	452.8	26.563	2.77	5.913	3.361	178	1.276	43.9125	0.116431	11.5743	-0.309312	-46.5376	-0.0664642	49.0586	0.956156	0.419174	2.06057	0.894273	CT	CT	6.678	6.929	6.964
886	H	119.634	325.771	522.232	346.189	0.9144	Sl	4	3	2	83.8708	132	35.44	35.97	428.438	429.456	24.305	2.483	6.215	3.675	93	1.255	26.39	29.24	573.33	574.165	28.261	2.985	7.231	4.005	171	1.529	54.1562	0.0106047	29.2902	-0.313913	-24.6739	-0.453971	49.7982	0.990989	0.311325	-0.259081	2.76507	TT	CC	6.937	7.446	7.276
887	H	118.11	278.584	454.628	294.465	1.2954	Sm	5	2	3	75.4837	117	31.17	33.88	420.428	420.527	25.027	2.574	5.948	3.477	124	1.235	28.55	31.58	462.36	463.339	26.325	2.739	6.244	3.579	149	1.315	49.0176	-0.0397801	14.6616	-0.95697	-14.0207	-0.848948	80.4396	1.18091	0.265281	0.236172	2.49113	CT	CT	6.785	6.954	7.075
888	H	121.158	306.715	528.584	318.966	1.7272	Sm	5	2	3	79.9998	114	32.43	34.49	436.448	436.959	25.031	2.575	6.202	3.628	112	1.272	30.74	33.95	463.5	463.864	25.92	2.688	6.398	3.696	128	1.324	12.0968	0.01392	24.1974	0.0858142	-81.3267	-0.255352	79.2597	1.49987	0.0667452	2.49284	1.4461	CT	CC	8.637	8.782	8.918
889	H	118.872	294.918	486.842	325.318	0.9398	Sl	4	3	2	93.5482	151	33.77	35.15	424.433	425.164	24.857	2.553	6.058	3.552	114	1.246	25.45	28.22	557.54	558.103	28.053	2.959	6.951	3.837	185	1.486	37.1547	0.070359	21.4953	-0.212212	-49.0784	-0.939401	60.42	1.66363	0.399924	3.25963	1.16231	TT	CC	6.105	6.435	6.424
890	H	124.714	273.14	485.027	308.984	0.9144	Sl	4	3	2	90.9676	137	30.34	33.47	455.137	455.911	26.201	2.724	6.164	3.54	149	1.3	25.18	27.94	537.74	538.854	27.828	2.93	6.696	3.7	192	1.441	55.4568	0.0781212	16.7241	-0.395468	-17.6599	-0.898636	88.2373	0.821297	0.38766	4.14905	1.32829	CT	CT	6.788	7.059	7.116
891	H	117.602	284.029	489.564	323.049	0.635	Sl	4	3	3	85.1611	129	33.97	35.25	417.758	417.85	24.812	2.547	5.955	3.492	118	1.23	24.54	27.24	568.76	569.127	28.21	2.979	6.951	3.802	198	1.497	40.0714	-0.063279	18.1793	0.14342	-78.8504	0.818802	47.962	0.521813	0.344271	0.9547	1.44972	CT	CT	6.909	7.46	7.247
892	H	118.872	305.808	526.316	353.448	0.9906	Sm	5	2	3	68.387	146	36.36	36.42	424.433	424.871	24.589	2.519	6.107	3.593	105	1.25	28.75	31.79	546.28	547.045	27.853	2.933	6.946	3.867	172	1.474	41.407	0.16873	40.033	0.179123	-36.7727	-0.617261	50.7795	0.883482	0.423019	3.08189	1.7707	CT	CT	6.995	7.467	7.329
893	H	115.062	247.731	439.201	300.817	1.016	Md	7	9	2	86.4514	149	32.76	34.66	404.408	405.228	25.204	2.597	5.67	3.311	140	1.196	28.26	31.27	476.38	477.569	26.95	2.819	6.152	3.468	181	1.325	54.2242	0.205162	23.2029	-0.578087	-39.7596	0.0588095	73.0105	0.736896	0.446941	4.11089	2.47979	CT	CT	5.905	6.124	6.205
894	H	118.364	310.345	514.973	349.365	1.0922	Sl	4	3	2	101.29	137	36.15	36.32	421.763	422.328	24.377	2.492	6.105	3.602	100	1.244	26.1	28.93	582.66	583.499	28.418	3.005	7.198	3.95	186	1.535	26.7619	0.308245	35.0852	0.15734	-60.5025	-0.0881757	77.6826	0.964515	0.335515	3.45059	1.19171	TT	CC	6.831	7.384	7.173
895	H	124.206	334.846	556.715	351.633	1.143	Sl	4	3	3	87.7418	115	34.44	35.48	452.467	453.48	25.086	2.582	6.443	3.774	101	1.307	27.3	30.23	566.8	567.555	28.121	2.967	7.238	4.03	162	1.519	31.1	0.136165	27.3709	0.410715	-65.4278	-0.469731	57.9165	1.51125	0.220306	4.97549	1.91168	CC	CT	8.431	8.953	8.751
896	S	116.586	274.955	593.013	372.505	0.8128	Sl	4	3	2	91.6127	194	34.55	35.54	481.564	482.462	26.809	2.801	6.352	3.605	162	1.349	25.9	28.71	620.04	621.44	28.8	3.054	7.197	3.826	228	1.568	48.361	0.10753	27.7553	-0.55549	-19.5582	-0.271531	81.4337	0.545368	0.345362	-0.717305	2.02728	CT	CC	7.312	7.81	7.684
897	S	119.888	290.381	607.532	381.579	1.016	Sl	4	3	2	109.032	182	34.04	35.28	503.241	503.335	27.091	2.837	6.581	3.718	161	1.395	25.85	28.66	634.24	635.689	28.998	3.079	7.38	3.924	223	1.601	57.2221	0.114468	22.8094	-0.309413	4.16788	-0.84004	95.6247	0.675294	0.423262	0.56602	2.60302	TT	CC	7.682	8.18	8.07
898	S	119.38	309.891	630.672	390.653	0.9144	Sl	4	3	2	107.097	168	35.08	35.8	499.906	500.718	26.884	2.81	6.666	3.791	146	1.392	25.68	28.48	650.36	651.348	29.218	3.107	7.596	4.044	216	1.638	41.8071	0.344492	33.94	0.111752	-37.2185	-0.620252	94.4567	.	0.336409	2.59279	3.03183	CC	CC	8.31	8.971	8.689
899	S	127	313.067	628.857	414.701	0.9398	Md	7	20	2	99.3546	188	34.17	35.35	549.93	551.268	27.921	2.942	7.013	3.907	169	1.484	29.25	32.33	628.74	630.126	29.023	3.082	7.491	4.031	205	1.608	73.7338	0.155098	33.4769	-0.650509	13.2042	-1.28706	112.158	1.06595	0.386494	2.21984	2.69519	CT	CC	7.728	7.99	8.1
900	S	120.396	256.352	562.613	352.087	1.27	Sm	5	2	3	78.7095	218	31.1	33.84	506.576	506.94	27.369	2.872	6.394	3.565	189	1.38	29.33	32.43	534.98	535.436	27.787	2.925	6.569	3.611	203	1.425	82.5683	0.253641	29.661	-0.767679	10.3024	-0.181375	101.831	1.04882	0.561319	0.474107	2.62387	TT	CC	6.67	6.755	6.999
901	S	127	295.826	625.681	393.376	0.9906	Sl	4	3	2	89.0321	171	32.21	34.38	549.93	550.818	27.949	2.946	6.91	3.828	181	1.474	27.31	30.24	628.3	628.764	28.921	3.069	7.378	3.945	216	1.596	52.7026	0.201064	41.4152	0.303548	-39.0589	0.0354723	71.1163	1.12439	0.410213	0.585779	2.04767	CT	CT	8.348	8.66	8.713
902	S	123.444	301.724	644.737	409.71	1.2446	Sl	4	3	3	89.0321	162	35.17	35.84	526.586	527.184	27.507	2.889	6.798	3.813	165	1.44	28.82	31.87	628.25	628.875	28.949	3.072	7.415	3.975	212	1.6	57.6831	0.150268	23.9307	-0.493152	-14.114	-1.5836	113.782	1.29451	0.495466	-1.70563	2.8734	CT	CT	9.028	9.463	9.367
903	S	121.666	308.984	667.877	426.044	1.6256	Md	7	9	3	89.0321	165	37.41	36.94	514.913	515.258	27.208	2.851	6.76	3.82	154	1.42	33.38	36.8	579.4	579.579	28.341	2.995	7.168	3.938	185	1.529	75.9274	0.0773874	24.0429	-0.577667	-4.32647	-0.563019	117.634	0.666934	0.465673	1.88088	2.57277	CT	CC	9.529	9.9	9.862
904	S	122.936	262.25	628.403	391.107	1.9558	Sm	5	2	3	82.5805	165	33.66	35.1	523.251	524.058	27.628	2.905	6.537	3.622	193	1.411	33.04	36.44	533.24	534.21	27.78	2.924	6.598	3.638	198	1.427	52.4901	0.220594	19.0832	-0.280158	-37.9086	0.652424	93.4005	0.954092	0.510663	2.75914	2.57337	CT	CT	9.42	9.474	9.728
905	S	114.3	261.343	540.835	343.466	1.3716	Sm	5	2	2	85.8063	192	32.81	34.68	466.557	466.791	26.58	2.772	6.17	3.513	164	1.316	29.16	32.24	524.97	524.983	27.614	2.903	6.538	3.62	194	1.413	74.6079	0.17228	33.406	-0.778741	-1.63409	-0.959624	70.7881	1.06704	0.484015	3.11697	2.36017	CT	CC	6.763	6.966	7.091
906	S	115.824	225.045	509.528	334.392	0.9144	Tr	3	4	.	98.0643	226	31.35	33.96	476.562	477.78	27.095	2.837	6.003	3.354	200	1.309	24.38	27.07	588.07	588.587	28.277	2.987	6.663	3.507	252	1.478	78.5122	0.188098	19.9367	-0.964044	7.51583	-0.565444	121.402	0.933042	0.52288	1.20862	2.86766	CT	CC	5.812	6.045	6.149
907	S	123.444	313.521	656.987	423.775	1.2446	Sl	4	3	2	92.903	156	36.47	36.48	526.586	527.376	27.446	2.882	6.863	3.863	157	1.442	28.83	31.88	648.87	649.975	29.224	3.108	7.611	4.06	213	1.638	72.3008	0.146614	23.3246	-0.637131	-18.3052	-0.62098	109.947	0.927492	0.419065	5.64582	2.54705	CT	CC	9.318	9.867	9.662
908	S	122.428	264.519	664.701	432.396	1.0922	Sl	4	3	2	111.613	167	37.68	37.07	519.916	519.925	27.528	2.892	6.528	3.628	189	1.407	27.02	29.93	690.57	692.095	29.266	3.113	7.523	3.843	264	1.66	47.4113	0.189823	39.3376	0.20338	-34.356	-1.15223	77.0827	1.53613	0.297749	2.72147	1.51673	CC	CT	9.479	10.278	9.888
909	S	128.016	303.085	671.506	401.543	1.143	Md	7	20	3	79.3547	151	32.54	34.55	556.6	557.531	28.04	2.957	6.995	3.873	179	1.489	31.29	34.55	576.66	577.047	28.314	2.992	7.116	3.906	188	1.522	71.4829	0.250287	15.4686	-1.10125	2.87593	-0.0974892	110.712	0.737579	0.598618	0.129726	2.25939	TT	CC	10.332	10.448	10.66
910	S	116.84	289.474	548.548	355.717	0.889	Sl	4	3	1	100.645	193	32.9	34.72	483.232	484.136	26.702	2.787	6.445	3.671	152	1.357	25.32	28.08	604.52	604.63	28.635	3.033	7.197	3.881	210	1.556	46.6884	0.256441	22.8339	0.425412	-46.7349	0.692576	97.3622	1.15259	0.487835	3.33208	2.72073	TT	CC	6.434	6.736	6.772
911	S	120.904	275.408	553.539	359.8	0.9398	Sl	4	3	2	106.451	208	31.61	34.09	509.911	510.353	27.335	2.868	6.535	3.662	176	1.398	25.24	28	611.83	612.984	28.714	3.043	7.152	3.818	224	1.556	44.1958	0.179561	23.0488	-0.199875	-39.9105	-1.26216	89.6255	1.23986	0.45546	3.14743	2.2349	CT	CC	6.369	6.598	6.709
912	S	124.968	308.076	604.809	396.098	0.889	Sl	4	3	2	103.871	187	33.29	34.92	536.59	537.922	27.7	2.914	6.9	3.86	166	1.459	25.89	28.7	655.04	655.799	29.245	3.11	7.611	4.041	219	1.644	42.3264	0.111355	32.0164	-0.194943	-47.1726	-0.538508	70.9759	1.29418	0.273181	1.50618	2.38961	CC	CT	7.286	7.621	7.662
913	S	124.206	309.437	610.254	372.958	0.7874	Sl	4	3	1	92.2579	178	31.47	34.02	531.588	532.039	27.553	2.895	6.872	3.856	162	1.45	25.75	28.55	623.11	624.492	28.95	3.073	7.436	4.006	205	1.597	73.1603	0.0972109	15.2461	-0.820721	0.04588	-1.10655	112.573	1.50165	0.517786	2.67565	2.88866	TT	CC	7.674	7.988	8.044
914	S	121.158	282.668	618.875	391.107	0.9906	Sl	4	3	1	110.322	175	34.39	35.46	511.579	512.809	27.366	2.871	6.592	3.699	172	1.404	25.83	28.64	648.63	649.463	29.062	3.087	7.41	3.901	234	1.616	61.1034	0.175234	27.4245	-0.341459	-2.11675	-0.744267	113.04	1.06311	0.364606	0.0600618	2.36787	CT	CT	8.17	8.684	8.549
915	S	117.856	245.463	595.735	394.737	0.889	Sl	4	3	2	108.387	206	36.08	36.29	489.902	490.011	27.138	2.843	6.219	3.482	189	1.346	25.56	28.34	658.31	658.987	28.895	3.066	7.207	3.701	265	1.598	36.8402	0.160697	36.9441	0.0484668	-33.0101	1.00569	73.2953	1.02815	0.553991	4.96911	1.92399	CT	CC	7.234	7.831	7.661
916	S	123.952	278.584	518.149	326.225	0.8636	Sl	4	3	2	92.903	223	27.26	31.96	529.92	530.941	27.689	2.913	6.681	3.713	184	1.432	25.15	27.9	563.68	564.567	28.169	2.973	6.887	3.767	200	1.486	46.8766	0.446033	48.2333	0.325723	-25.2843	-0.707471	.	.	.	2.77231	2.1382	CT	CC	5.594	5.658	5.939
917	S	112.776	228.675	474.592	303.993	1.0922	Md	7	5	2	75.4837	221	29.79	33.2	456.553	457.419	26.72	2.789	5.9	3.337	186	1.279	29.42	32.52	462.51	463.131	26.811	2.801	5.937	3.348	189	1.289	60.0725	0.209799	14.8686	-0.719586	-16.2076	-1.18574	87.1885	1.08433	0.584957	-1.78264	2.69116	TT	CC	5.553	5.566	5.828
918	S	120.142	254.537	659.256	409.256	0.7112	Sl	4	3	2	93.5482	155	36.49	36.48	504.909	505.77	27.377	2.873	6.373	3.553	190	1.376	26.01	28.83	672.56	673.546	29.061	3.087	7.351	3.768	264	1.626	49.8093	0.0910807	34.3066	-0.438981	-30.6698	-0.592377	95.3346	0.879271	0.39875	0.74106	2.95764	CT	CC	10.06	10.956	10.46
919	S	117.602	230.944	518.603	316.697	1.0414	Sl	4	3	2	84.516	227	28.99	32.8	488.234	489.386	27.238	2.855	6.115	3.404	201	1.332	26.36	29.21	530.25	530.611	27.74	2.919	6.367	3.469	221	1.398	57.1884	0.247153	24.7868	-0.551023	-3.59861	-0.817762	109.223	1.18853	0.534826	0.548061	2.75861	CT	CC	6.007	6.106	6.326
920	S	120.65	258.167	575.771	368.421	0.7366	Sl	4	3	1	102.58	222	32.51	34.53	508.244	509.328	27.426	2.879	6.418	3.577	189	1.384	24.72	27.44	632.89	633.211	28.782	3.051	7.153	3.748	245	1.573	69.754	0.183428	18.5276	-0.423899	-13.3969	-0.0731867	113.433	1.08926	0.43732	2.99411	3.10766	TT	CC	6.584	6.87	6.948
921	S	124.206	290.381	632.94	393.376	0.8636	Sm	5	2	3	79.3547	186	33.35	34.95	531.588	532.491	27.667	2.91	6.763	3.771	176	1.442	28.19	31.19	614.21	614.95	28.77	3.05	7.262	3.899	214	1.571	72.2356	0.221217	22.1796	-0.893223	3.0275	-0.756927	90.8576	1.10951	0.445859	3.26803	1.93985	TT	CC	8.148	8.49	8.512
922	S	143.51	285.844	594.828	349.819	1.778	Sl	4	3	3	82.5805	184	21.41	29.09	658.314	659.577	29.176	3.101	7.487	3.929	236	1.632	30.59	33.78	511.47	511.968	27.306	2.864	6.608	3.713	169	1.406	66.4817	0.174477	10.0034	-1.2233	-10.0984	0.0723171	111.754	0.267293	0.402993	3.52072	2.92981	CT	CC	7.85	7.387	8.148
923	S	122.174	280.853	553.539	356.171	1.1938	Sl	4	3	2	112.258	217	30.75	33.67	518.248	518.578	27.449	2.882	6.62	3.703	176	1.415	25.97	28.79	594.79	595.021	28.513	3.017	7.085	3.824	212	1.535	55.4458	0.205733	22.4688	-0.480061	-29.5137	-0.701193	91.4015	1.79552	0.457189	1.84997	2.625	CT	CC	6.179	6.377	6.539
924	S	126.492	316.243	617.06	391.107	1.3716	Sl	4	3	3	86.4514	190	32.21	34.38	546.595	547.606	27.832	2.931	7.008	3.914	165	1.479	29.23	32.31	594.22	594.764	28.567	3.024	7.302	3.996	187	1.557	38.4305	0.140062	31.6255	-0.303773	-30.8377	-0.515379	79.9372	1.44179	0.202892	0.356435	2.07276	CT	CC	7.515	7.697	7.869
925	S	120.65	266.788	537.659	334.392	0.7874	Sl	4	3	1	97.4192	222	29.37	32.99	508.244	508.989	27.368	2.872	6.472	3.618	182	1.389	24.65	27.36	583.75	584.783	28.4	3.003	6.93	3.736	218	1.508	67.1592	0.160593	21.8571	-0.864956	-6.04664	-1.29675	104.111	1.18323	0.539091	-0.276273	2.59678	TT	CC	5.981	6.174	6.336
926	S	124.46	305.808	627.042	397.913	1.4478	Sl	4	3	2	114.838	171	33.67	35.1	533.255	533.341	27.586	2.899	6.863	3.844	165	1.453	27.8	30.77	627.16	628.179	28.968	3.075	7.436	3.994	209	1.601	83.0704	0.231735	13.1913	-0.893339	19.4626	-0.950497	103.478	0.898139	0.483387	2.93857	2.48999	TT	CT	8.259	8.641	8.626
927	S	116.586	224.138	495.009	314.428	1.143	Sl	4	3	2	79.3547	231	29.19	32.91	481.564	482.32	27.147	2.844	6.026	3.357	203	1.316	27.14	30.06	514.41	514.681	27.553	2.895	6.224	3.408	219	1.368	62.6554	0.267373	23.0454	-0.493413	-11.483	-1.37957	89.0637	.	0.510801	3.17397	2.50819	CT	CT	5.668	5.735	5.966
928	S	121.412	265.426	571.234	347.55	0.9652	Sl	4	3	2	89.0321	201	30.27	33.43	513.246	513.257	27.418	2.878	6.492	3.621	185	1.397	26.3	29.15	576.78	577.91	28.326	2.993	6.881	3.719	216	1.496	62.3762	0.241496	28.7235	-0.116231	-29.3578	-1.04259	.	.	.	-0.835774	2.71811	TT	CC	6.959	7.152	7.311
929	S	125.476	295.372	591.198	368.875	1.4478	Sl	4	3	3	79.9998	187	30.57	33.58	539.925	540.168	27.755	2.921	6.843	3.809	176	1.458	29.59	32.7	555.62	556.505	28.038	2.957	6.943	3.836	184	1.483	70.4168	0.126354	21.8401	-0.716748	-2.05115	-1.35275	89.7572	1.08458	0.397068	4.79153	2.60434	CT	CT	7.396	7.502	7.756
930	S	116.586	265.88	564.428	332.123	1.1176	Sl	4	3	3	84.516	208	30.83	33.71	481.564	482.398	26.885	2.81	6.297	3.564	169	1.344	27.02	29.92	542.47	542.526	27.855	2.934	6.675	3.671	199	1.444	62.0281	0.0860952	28.5289	-0.402588	-21.7911	-0.651383	86.359	1.42399	0.408764	2.86927	2.32644	CT	CC	6.786	6.986	7.118
931	S	129.54	322.595	672.868	410.163	1.5748	Sm	5	2	3	85.8063	151	32.71	34.63	566.604	567.411	28.154	2.972	7.171	3.979	170	1.516	31.41	34.67	587.47	588.519	28.494	3.015	7.3	4.014	180	1.549	53.9936	0.185311	21.9789	-0.562921	-11.2232	-0.0260481	76.2525	1.17635	0.49116	0.438843	2.61204	CT	CT	10.025	10.141	10.361
932	S	121.158	303.085	619.782	397.913	0.9906	Sm	5	2	1	109.677	176	35.02	35.77	511.579	512.691	27.223	2.853	6.708	3.788	157	1.412	26.82	29.71	642.84	643.091	29.085	3.09	7.507	4	217	1.623	47.206	0.224201	29.9685	-0.15324	-37.3083	-0.26972	84.6115	0.843551	0.559968	0.445789	2.05734	CT	CC	7.941	8.449	8.32
933	S	127	299.456	647.005	394.737	1.3462	Md	7	20	2	92.903	159	32.33	34.45	549.93	550.334	27.916	2.941	6.931	3.845	178	1.477	31.2	34.44	568.05	568.976	28.218	2.98	7.043	3.875	187	1.505	79.3619	0.145073	25.3002	-0.561961	-10.0317	-0.565591	115.949	1.04126	0.503381	2.76627	3.01397	TT	CC	9.452	9.542	9.781
934	S	117.348	227.768	494.102	313.521	0.8128	Sl	4	3	2	83.8708	221	28.8	32.71	486.567	486.699	27.17	2.847	6.079	3.385	202	1.327	25.27	28.04	543	543.949	27.904	2.94	6.423	3.468	230	1.414	51.505	0.140389	26.7495	0.0480301	-9.81466	-1.22878	96.4719	1.22724	0.479154	3.81401	0.583889	CC	TT	5.708	5.821	6.02
935	S	124.206	284.936	592.105	387.477	0.5588	Sl	4	3	1	101.29	208	32.81	34.68	531.588	532.478	27.687	2.912	6.73	3.746	180	1.439	24.35	27.03	666.96	668.083	29.232	3.109	7.53	3.934	240	1.644	55.8643	0.158643	21.9772	-0.561933	-5.34972	-0.486027	78.9824	1.02038	0.405165	3.64337	1.91527	CT	CC	6.822	7.149	7.195
936	S	120.65	289.474	614.338	415.608	1.27	Md	7	20	3	76.1289	198	36.86	36.67	508.244	509.198	27.245	2.856	6.61	3.723	165	1.402	32.38	35.72	579.99	580.061	28.342	2.995	7.051	3.846	199	1.518	63.641	0.267143	24.8227	-0.61018	-14.8568	-1.0326	107.458	0.499458	0.380616	4.2918	1.99252	CT	.	7.563	7.868	7.939
937	S	116.586	242.74	570.78	352.995	0.7874	Sl	4	3	1	105.806	198	32.75	34.65	481.564	481.788	27.021	2.828	6.149	3.453	187	1.33	24.44	27.14	614.59	614.752	28.553	3.022	6.94	3.64	249	1.533	77.347	0.16479	18.4112	-0.162943	-9.66099	-1.53055	91.0328	0.987541	0.477365	4.27153	1.63183	CT	CT	7.106	7.584	7.505
938	S	113.538	227.314	514.065	336.207	0.889	Sl	4	3	1	98.7095	217	32.45	34.51	461.555	462.571	26.827	2.803	5.923	3.339	190	1.286	25.07	27.82	579.71	580.927	28.252	2.984	6.634	3.511	247	1.468	42.1928	0.212582	33.4264	-0.0737165	-39.7397	-0.375334	88.4345	1.59527	0.394003	3.84485	1.76774	CC	CT	6.011	6.297	6.356
939	S	117.094	260.889	566.243	359.8	0.8636	Sl	4	3	2	94.8385	226	33.17	34.86	484.899	484.904	26.944	2.818	6.285	3.547	174	1.347	25.67	28.47	604.95	604.986	28.547	3.022	7.011	3.731	231	1.535	59.8921	0.284809	22.9975	-0.751415	-9.97733	0.196952	90.9329	0.927453	0.376628	0.529991	3.27565	CT	CT	6.408	6.679	6.75
940	S	124.968	305.808	641.561	413.339	0.9906	Sl	4	3	2	90.9676	164	34.88	35.7	536.59	537.054	27.667	2.91	6.884	3.85	167	1.458	27.57	30.52	653.62	654.462	29.224	3.107	7.589	4.028	220	1.64	46.2082	0.215097	20.8381	-0.359767	-35.843	-0.934683	.	.	.	.	.	TT	CC	8.731	9.194	9.1
941	S	119.126	301.27	617.967	387.931	1.8034	Sl	4	3	3	92.903	176	34.93	35.72	498.239	498.721	26.909	2.813	6.608	3.753	151	1.387	30.75	33.96	565.2	565.63	28.151	2.971	7.035	3.879	184	1.502	71.4855	0.14763	29.9532	-0.485183	-7.30313	-0.458559	70.5114	1.15424	0.521562	-1.74688	2.6959	TT	CC	8.182	8.505	8.512
942	S	119.634	253.63	625.227	392.922	0.7366	Tr	3	4	.	95.4837	172	35.19	35.85	501.574	502.38	27.324	2.866	6.347	3.543	189	1.37	24.86	27.59	666.84	667.144	28.991	3.078	7.311	3.757	262	1.617	55.9497	0.243682	19.98	-0.869008	-6.19042	-1.53975	82.6624	1.41558	0.424262	1.95135	2.16339	TT	CC	8.694	9.352	9.059
943	S	121.666	289.02	562.16	353.448	1.4478	Sl	4	3	3	83.2256	204	30.71	33.65	514.913	516.204	27.394	2.875	6.651	3.734	169	1.413	29.07	32.14	541.16	542.456	27.849	2.933	6.816	3.781	182	1.456	48.8891	0.218903	27.1846	-0.522163	-14.4388	-0.257713	87.5627	1.02895	0.417673	0.1102	2.08593	CT	CC	6.616	6.687	6.938
944	S	135.128	269.51	556.261	358.893	1.7526	Sl	4	3	3	74.8386	199	25.69	31.19	603.288	603.513	28.57	3.024	7.06	3.776	224	1.539	31.17	34.41	515.59	516.832	27.504	2.889	6.536	3.644	184	1.403	50.2044	0.0880511	1.8519	-1.42742	-19.634	0.0618271	69.214	0.29876	0.502645	1.21419	2.77193	TT	CC	6.859	6.639	7.179
945	S	117.348	238.657	529.946	319.873	1.27	Sl	4	3	2	83.2256	208	29.38	33	486.567	486.788	27.125	2.841	6.153	3.441	193	1.335	27.58	30.53	515.41	516.374	27.583	2.899	6.333	3.489	208	1.381	48.6889	0.164743	35.2533	-0.269236	-37.2734	-0.707705	83.399	1.10502	0.377553	3.70021	1.48335	CT	CT	6.483	6.532	6.807
946	S	110.744	242.287	510.889	318.966	1.0414	Md	7	5	2	87.0966	203	32.01	34.29	443.213	443.894	26.306	2.737	5.901	3.377	167	1.265	28.69	31.73	496.31	496.551	27.262	2.858	6.238	3.477	195	1.354	80.2992	0.0986018	9.43039	-1.20885	7.66669	-1.58148	110.879	0.921903	0.498281	2.42813	2.5728	TT	CC	6.253	6.413	6.565
947	S	118.364	252.269	583.031	351.18	0.9398	Sl	4	3	2	82.5805	176	31.85	34.21	493.237	494.292	27.208	2.851	6.287	3.521	186	1.355	26.69	29.57	575.9	576.251	28.256	2.984	6.784	3.648	225	1.485	53.2615	0.243748	32.3382	-0.771868	-13.0747	-1.79379	109.941	1.15832	0.386782	3.87776	1.75533	CC	CC	7.973	8.289	8.308
948	S	117.602	264.065	556.715	348.457	1.651	Md	7	20	3	81.2902	202	31.92	34.24	488.234	489.16	27.035	2.829	6.329	3.569	174	1.354	32.51	35.86	478.73	479.691	26.851	2.806	6.268	3.55	169	1.338	78.8606	0.217644	22.2658	-1.33591	7.23363	-2.13107	126.925	1.01059	0.593961	1.36681	1.93694	CT	CT	6.99	6.982	7.283
949	S	118.11	275.862	588.929	375.681	0.7112	Sl	4	3	2	96.774	201	34.22	35.37	491.569	491.76	26.97	2.821	6.42	3.629	166	1.367	25.14	27.89	636.89	637.714	28.928	3.07	7.298	3.851	234	1.594	35.0275	0.102454	6.32037	-0.444014	-26.9455	-0.714172	88.4696	1.26556	0.541792	2.25496	1.92686	CT	CT	7.039	7.489	7.414
950	S	123.444	307.623	582.123	361.615	1.0414	Sl	4	3	2	89.6772	177	30.73	33.66	526.586	527.31	27.479	2.886	6.831	3.838	161	1.441	26.89	29.78	588.11	588.38	28.467	3.011	7.213	3.946	190	1.542	75.1447	0.180129	21.8758	-0.725454	-8.98278	-0.444241	121.368	0.860076	0.480596	3.29013	1.43019	TT	CC	7.249	7.457	7.601
951	S	119.634	277.677	574.41	380.218	0.9144	Sl	4	3	3	87.7418	181	34.01	35.27	501.574	502.004	27.167	2.846	6.496	3.657	170	1.385	26.79	29.67	617.18	617.324	28.729	3.045	7.194	3.836	224	1.566	55.5797	0.148955	31.7358	-0.483407	-20.3726	-0.579418	94.9871	1.52602	0.394718	0.233442	1.81398	CT	CC	7.251	7.625	7.621
952	S	120.142	277.677	502.722	315.789	1.3716	Sl	4	3	2	90.9676	212	27.86	32.25	504.909	505.684	27.248	2.857	6.518	3.663	172	1.39	27.46	30.4	511.3	511.742	27.348	2.869	6.557	3.675	175	1.401	63.8977	0.153175	22.7836	-0.00518904	-17.4486	0.834216	96.2347	0.892506	0.444766	3.90933	1.68554	TT	CC	5.595	5.609	5.919
953	S	119.888	241.379	495.009	293.103	0.9144	Sl	4	3	2	98.0643	205	25.87	31.28	503.241	504.457	27.421	2.879	6.278	3.483	200	1.364	24.39	27.08	526.93	527.405	27.702	2.914	6.42	3.521	211	1.401	64.9247	0.199146	20.5627	-0.311882	-3.06675	-0.7327	96.5944	1.02779	0.398643	4.72477	2.01936	TT	CC	5.883	5.933	6.194
954	S	115.824	239.564	540.381	351.18	0.8636	Sl	4	3	2	87.7418	215	32.9	34.72	476.562	476.752	26.953	2.819	6.096	3.428	187	1.32	25.98	28.8	587.26	587.719	28.328	2.994	6.762	3.591	240	1.491	73.899	0.159712	32.0491	-0.672904	4.33406	-1.40449	88.2917	1.38014	0.550279	2.922	2.56922	CT	CT	6.361	6.618	6.713
955	S	118.618	235.027	458.711	292.65	0.9652	Sl	4	3	2	86.4514	223	26.35	31.51	494.904	496.097	27.322	2.866	6.184	3.437	201	1.346	25.41	28.18	509.93	510.521	27.498	2.888	6.274	3.461	208	1.37	42.9762	0.155716	8.30936	-0.300524	-16.629	-0.661289	67.6476	1.11414	0.428625	6.58102	0.598884	TT	CC	5.089	5.115	5.411
956	S	114.046	245.917	530.853	322.595	0.6604	Sl	4	3	2	87.0966	205	30.99	33.79	464.89	465.625	26.722	2.79	6.065	3.438	176	1.304	24.52	27.22	568.41	569.281	28.19	2.976	6.699	3.603	227	1.468	60.7049	0.121256	20.3428	-0.12435	-33.1594	0.539883	101.896	1.13292	0.435892	2.92102	1.85501	CT	CT	6.365	6.676	6.708
957	H	119.888	320.327	483.212	339.837	1.651	Md	7	5	3	90.3224	147	34.77	35.64	429.773	429.791	24.429	2.499	6.206	3.66	97	1.261	31.73	35.02	478.48	479.534	26.208	2.724	6.572	3.785	127	1.354	47.0822	0.156004	27.6548	-0.393858	-37.4069	-0.211731	79.1539	1.2173	0.288429	6.15936	3.09164	CC	CT	5.931	6.041	6.21
958	H	123.952	306.715	499.093	374.773	0.6858	Tr	3	4	.	94.1934	186	36.66	36.57	451.132	451.767	25.548	2.641	6.31	3.665	121	1.3	24.36	27.04	648.03	648.788	29.172	3.101	7.562	4.025	217	1.633	70.1299	0.174499	28.0541	-0.593854	-20.8458	-0.744954	.	.	.	.	.	CT	CT	5.413	5.801	5.768
959	H	119.888	296.733	489.111	362.976	0.6604	Sm	5	2	2	105.161	190	36.91	36.69	429.773	430.596	25.019	2.573	6.107	3.572	116	1.256	24.9	27.64	621.97	622.845	28.876	3.063	7.348	3.941	213	1.587	54.6096	0.0495024	33.3577	0.0964381	-2.93208	-0.740468	82.6681	1.11233	0.381731	1.12938	2.35433	CT	CC	5.331	5.707	5.662
960	H	118.11	352.087	544.011	348.911	2.5654	Md	7	9	3	77.4192	113	36.19	36.34	420.428	421.07	23.155	2.337	6.212	3.737	68	1.222	37.06	40.78	406.58	406.736	22.329	2.232	6.082	3.693	58	1.185	61.0601	0.0113435	28.8111	-0.432116	0.0277923	-0.98362	87.8585	1.25274	0.39708	0.371546	3.11499	CT	CT	8.512	8.417	8.789
961	H	122.174	292.196	456.897	344.828	0.6604	Sl	4	3	2	88.3869	188	34.48	35.5	441.787	442.84	25.532	2.639	6.172	3.585	127	1.278	24.87	27.59	595.64	596.998	28.595	3.028	7.166	3.882	205	1.544	49.3687	0.204494	32.99	-0.311004	-39.4187	-1.16817	81.0725	1.54922	0.373251	3.14632	1.81999	CT	CC	4.858	5.098	5.194
962	H	115.316	287.659	452.813	291.289	1.778	Md	7	9	3	72.9031	113	31.79	34.18	405.743	406.593	24.312	2.484	5.884	3.473	108	1.208	32.56	35.91	393.49	394.514	23.799	2.418	5.789	3.439	100	1.184	42.507	0.188715	30.6939	-0.67638	-13.6171	-1.66494	83.1224	1.08818	0.284827	-1.34636	2.28351	CC	CC	6.97	6.913	7.234
963	H	122.428	323.049	568.966	337.114	1.2192	Sm	5	2	3	90.3224	118	33.69	35.11	443.122	444.144	24.973	2.568	6.324	3.707	104	1.289	28.02	31	533.84	534.562	27.533	2.893	6.961	3.917	154	1.457	51.9588	0.285125	34.7351	-0.214879	-25.9505	-0.475104	82.3419	1.3503	0.367096	5.17549	1.13113	CT	CT	9.058	9.53	9.329
964	H	117.856	326.679	514.519	333.485	1.1176	Md	7	9	3	87.0966	117	34.85	35.68	419.093	419.616	23.819	2.421	6.137	3.65	86	1.233	29.33	32.42	507.51	508.192	26.9	2.812	6.803	3.876	138	1.41	38.9022	0.151132	48.5886	-0.535751	-47.4557	-0.902912	54.0913	1.48537	0.106875	5.08669	1.4826	CC	CC	7.446	7.844	7.752
965	H	121.412	323.956	477.314	350.272	1.143	Sl	4	3	2	99.3546	202	35.24	35.87	437.783	438.685	24.734	2.537	6.285	3.695	100	1.277	26.49	29.35	577.76	578.067	28.31	2.991	7.246	4.004	174	1.535	56.4463	0.120591	26.8391	-0.245998	-25.8111	-1.37346	107.849	1.37138	0.390938	6.75836	1.61316	CT	CT	4.753	4.966	5.091
966	H	115.824	283.122	476.86	323.503	0	Sl	4	3	3	79.9998	158	34.6	35.56	408.413	.	.	.	.	.	.	.	.	.	.	.	.	.	.	.	.	.	43.6552	0.212013	35.4182	-0.0451858	-50.8595	-0.607332	67.996	1.59974	0.344262	3.43321	1.7173	CC	CC	.	.	.
967	H	114.3	286.751	474.592	304.9	1.5494	Md	7	5	2	79.3547	129	33.38	34.96	400.403	401.002	24.096	2.456	5.838	3.455	105	1.197	31.32	34.57	433.44	434.189	25.343	2.615	6.085	3.543	126	1.261	67.3351	0.300497	46.4479	-0.633322	-14.8269	-0.851759	124.593	0.393141	0.468568	-1.6555	2.19826	CC	CT	6.893	7.036	7.167
968	H	120.396	337.568	526.316	333.031	1.651	Sm	5	2	3	86.4514	113	33.98	35.25	432.443	432.494	24.117	2.459	6.283	3.726	86	1.261	30.22	33.39	492.59	493.115	26.364	2.744	6.752	3.885	122	1.386	46.9128	0.247797	32.588	-0.451498	-34.3403	-0.687424	113.536	1.16716	0.456789	4.00422	0.808708	TT	CC	7.801	8.102	8.106
969	H	116.332	284.029	495.917	310.799	1.3716	Sl	4	3	3	73.5482	140	33.26	34.9	411.083	411.457	24.581	2.518	5.907	3.474	114	1.217	28.53	31.56	486.8	487.902	26.85	2.806	6.439	3.656	158	1.362	63.9244	0.171371	25.4698	-0.514613	-0.79954	-1.2883	92.5114	1.03852	0.529728	1.46671	1.6702	TT	CC	6.946	7.275	7.254
970	H	122.682	268.603	452.813	340.29	0.7874	Sm	5	2	1	85.1611	168	33.9	35.21	444.457	444.62	25.948	2.691	6.064	3.496	146	1.279	26.41	29.26	564.29	565.537	28.192	2.976	6.828	3.718	208	1.479	39.2414	0.21645	42.3045	-0.0848054	-21.7656	-1.04166	72.8259	1.73316	0.320666	3.76643	1.56271	CT	CC	5.373	5.627	5.699
971	H	118.618	311.252	517.695	322.142	0.127	Md	7	9	3	78.0644	121	33.56	35.05	423.098	423.498	24.399	2.495	6.119	3.609	100	1.247	25.08	27.83	558.77	559.331	28.038	2.957	7.055	3.914	174	1.497	44.6377	0.10859	43.3911	0.120766	-6.98101	-1.77103	49.0539	2.14561	0.150622	0.99332	1.73638	CC	CC	7.503	8.092	7.837
972	H	116.84	295.826	499.546	373.412	0.762	Md	7	9	2	96.1288	184	38.87	37.66	413.753	413.961	24.384	2.493	5.981	3.526	106	1.226	27.83	30.8	590.49	591.695	28.532	3.02	7.158	3.893	200	1.539	29.9341	0.223855	36.4894	0.168266	-49.4246	-0.0691351	71.6362	1.54299	0.347659	3.09968	2.65739	CT	CC	5.637	6.071	5.986
973	H	115.062	319.419	524.955	333.485	2.1844	Sm	5	2	3	98.7095	122	35.77	36.13	404.408	405.004	23.317	2.357	5.987	3.581	82	1.2	31.9	35.2	466.38	466.541	25.799	2.672	6.479	3.752	120	1.332	93.188	0.0764776	21.0524	-1.53546	38.3563	-1.54068	134.162	0.505551	0.527417	0.566463	3.2003	TT	CC	7.87	8.234	8.153
974	H	123.444	325.771	516.334	327.132	1.6764	Sm	5	2	3	81.9353	125	32.43	34.5	448.462	449.247	25.104	2.584	6.376	3.731	105	1.3	30.53	33.72	478.92	479.671	26.128	2.714	6.6	3.807	123	1.357	48.6459	0.267956	17.5418	-0.826162	-23.5778	-1.65179	77.3124	1.38724	0.448132	4.36009	1.90187	CT	CT	7.308	7.428	7.61
975	H	116.332	298.548	490.926	352.995	0.9906	Sm	5	2	3	101.29	145	37.16	36.81	411.083	411.276	24.204	2.47	5.972	3.529	102	1.222	26.52	29.38	581.3	582.61	28.421	3.005	7.12	3.892	194	1.526	34.8566	0.197642	31.7941	0.310729	-46.6746	-0.5373	66.3569	1.14802	0.344664	2.94727	2.10873	CC	CT	6.238	6.719	6.568
976	H	115.824	294.011	488.203	336.661	1.3716	Sl	4	3	3	85.8063	142	35.81	36.16	408.413	408.676	24.215	2.471	5.932	3.505	104	1.216	28.21	31.21	530.12	530.18	27.582	2.899	6.773	3.785	172	1.441	46.1147	0.212227	24.2507	-0.514857	-31.8786	-0.108575	78.3952	0.504878	0.259489	1.89586	3.3827	CT	CT	6.423	6.825	6.744
977	H	119.634	293.103	480.944	317.151	1.2446	Sm	5	2	2	99.3546	134	32.76	34.66	428.438	429.222	25.045	2.577	6.08	3.555	118	1.253	27.14	30.05	518.43	518.759	27.386	2.874	6.695	3.759	167	1.421	46.9714	0.136799	36.3601	0.152786	-54.9223	-0.334844	62.4079	1.78229	0.439944	3.4303	2.1573	CT	CC	6.511	6.807	6.829
978	H	115.316	297.641	416.062	305.808	1.016	Sl	4	3	2	79.9998	200	33.13	34.84	405.743	406.708	24.053	2.451	5.927	3.511	100	1.21	26.34	29.19	514.48	515.256	27.305	2.864	6.697	3.772	162	1.417	75.119	0.257766	30.5775	-0.45359	-11.551	-1.60639	121.325	0.85128	0.488532	3.08326	2.15639	CT	CC	4.075	4.213	4.388
979	H	117.348	341.198	507.713	341.198	1.27	Md	7	9	3	72.9031	167	35.73	36.12	416.423	416.516	23.231	2.346	6.15	3.69	73	1.219	31.15	34.39	489.77	490.564	26.248	2.73	6.749	3.892	118	1.381	71.7765	0.297784	35.2835	-0.505594	13.5603	-1.2589	73.8798	1.60736	0.454682	0.912307	1.58243	CT	TT	5.735	5.94	6.052
980	H	115.316	300.363	467.786	311.706	1.0414	Sm	5	2	2	89.0321	152	33.68	35.11	405.743	405.749	23.907	2.432	5.936	3.52	97	1.21	26.78	29.66	516.15	517.012	27.324	2.866	6.723	3.786	161	1.42	65.6799	0.21982	36.2177	-0.677573	-14.6553	-1.44188	65.9369	1.05107	0.314712	1.91192	1.20482	CT	CC	5.684	5.944	5.972
981	H	120.65	271.325	463.249	340.29	0.7112	Sl	4	3	2	81.2902	176	34.56	35.54	433.778	434.19	25.617	2.649	6.006	3.482	138	1.259	25.49	28.27	579.02	579.34	28.323	2.993	6.93	3.753	212	1.504	64.4198	0.128731	25.349	-0.272725	-20.2665	-1.03891	109.653	0.932295	0.501547	3.10703	1.4217	CT	CC	5.387	5.695	5.718
982	H	115.824	255.898	419.691	280.399	1.143	Md	7	9	3	80.645	131	30.62	33.61	408.413	408.454	25.104	2.584	5.742	3.355	135	1.206	28.85	31.9	436.78	437.412	25.968	2.694	5.942	3.425	152	1.262	53.6723	0.230854	18.6641	-0.380796	-22.383	-0.278971	95.7697	1.2294	0.425505	3.56631	2.34384	CT	CC	5.862	5.954	6.146
983	H	119.126	270.417	461.434	361.615	1.143	Md	7	5	3	79.9998	200	37.03	36.75	425.768	426.161	25.388	2.62	5.944	3.458	134	1.243	30.47	33.66	530.81	530.989	27.685	2.912	6.633	3.675	190	1.428	69.6555	0.12162	26.644	-0.66575	12.8648	-1.15844	104.847	1.22568	0.415441	0.790718	2.13904	CC	CT	5.079	5.334	5.406
984	H	117.348	282.214	434.211	308.53	1.4986	Sl	4	3	3	68.387	164	32.72	34.64	416.423	416.978	24.836	2.55	5.938	3.481	119	1.227	29.43	32.53	469.05	470.153	26.454	2.756	6.31	3.609	150	1.328	46.4524	0.328129	47.8847	0.114198	-39.144	0.64775	98.4135	0.656674	0.346004	2.82472	2.3095	CT	CC	5.049	5.171	5.354
985	H	115.57	277.677	452.359	325.771	1.0414	Sm	5	2	2	93.5482	161	34.89	35.7	407.078	407.866	24.612	2.522	5.847	3.439	117	1.208	26.75	29.63	537.41	537.941	27.783	2.924	6.72	3.721	188	1.443	49.8525	0.12427	34.8552	0.0806777	-8.01552	-1.25918	93.9523	1.46089	0.388074	1.68697	2.1732	CT	CC	5.441	5.733	5.739
986	H	124.206	270.417	455.082	333.938	0.6604	Tr	3	4	.	92.2579	196	32.81	34.68	452.467	452.515	26.126	2.714	6.129	3.522	149	1.295	23.57	26.2	600.36	600.481	28.54	3.021	7.048	3.777	222	1.535	7.31808	0.231516	17.8212	-0.018001	-63.4492	0.338779	100.476	0.916778	0.422504	4.56326	1.24375	CC	CC	4.93	5.164	5.273
987	H	118.872	283.122	431.034	313.067	1.1938	Sl	4	3	3	83.2256	167	32.64	34.6	424.433	424.687	25.079	2.581	6	3.505	123	1.243	27.09	30	513.2	513.776	27.358	2.87	6.603	3.704	172	1.407	43.5057	0.22804	44.6041	0.00986066	-34.4697	-0.643731	91.1786	1.18771	0.28101	2.68911	1.41928	CC	CC	4.858	5.023	5.173
988	H	118.364	298.548	513.158	355.717	0.9906	Sl	4	3	2	87.0966	141	36.74	36.61	421.763	422.013	24.64	2.525	6.054	3.558	109	1.242	26.71	29.59	582.28	582.937	28.403	3.003	7.124	3.893	194	1.527	37.267	0.168507	19.7882	-0.46779	-47.7939	-0.792436	60.9464	1.386	0.454332	3.65868	1.45071	CT	CT	6.848	7.41	7.193
989	H	120.904	374.773	578.494	396.552	1.2446	Sm	5	2	3	97.4192	150	39.67	38.05	435.113	435.703	23.282	2.353	6.395	3.854	61	1.245	28.81	31.87	608.98	609.727	28.8	3.054	7.715	4.272	156	1.602	43.7243	0.237597	39.4324	-0.0486769	-20.538	-0.497468	63.8918	1.43032	0.443312	2.27475	1.95544	CT	CC	6.94	7.519	7.278
990	H	121.666	288.566	494.102	347.55	0.4064	Sm	5	2	2	106.451	188	34.9	35.71	439.117	439.92	25.497	2.634	6.135	3.564	128	1.273	23.33	25.93	624.31	625.634	28.891	3.065	7.311	3.903	220	1.585	31.4065	0.130486	22.6888	-0.069573	-77.3586	-0.46055	90.0826	1.1096	0.231306	8.1396	0.940956	TT	CC	5.516	5.901	5.86
991	H	110.744	318.512	477.314	310.345	2.0066	Md	7	9	3	85.1611	113	35.05	35.78	381.714	382.233	22.076	2.2	5.776	3.506	67	1.141	33.17	36.58	411.87	412.949	23.748	2.412	6.05	3.601	88	1.218	52.5843	0.105714	20.8943	-0.55886	-18.6006	-1.4651	81.1241	1.57429	0.387844	-1.9856	3.14837	CC	TT	6.984	7.149	7.269
992	H	113.284	265.88	469.601	296.733	1.1684	Tr	3	4	.	83.8708	137	32.96	34.76	395.064	395.776	24.445	2.501	5.699	3.36	119	1.181	25.79	28.6	509.88	509.932	27.363	2.871	6.474	3.617	183	1.392	49.7533	0.201415	22.3053	-0.524141	-25.8938	-0.615044	75.3316	1.26053	0.476595	1.68046	2.10142	TT	CC	6.593	7.039	6.911
993	H	108.712	316.697	483.212	304.446	2.159	Md	7	9	4	70.3224	113	35.18	35.84	371.034	371.915	21.502	2.127	5.67	3.464	61	1.113	34.77	38.31	377.55	377.597	21.851	2.171	5.732	3.486	65	1.132	54.0874	0.239361	35.9092	-0.800842	-27.5646	-0.984866	78.6382	1.17288	0.580206	0.972689	2.32907	CT	CC	7.432	7.477	7.673
994	H	118.618	307.623	500	340.744	0.9398	Sm	5	2	3	82.5805	157	35.27	35.89	423.098	423.773	24.507	2.508	6.105	3.596	103	1.247	27.3	30.23	550.72	551.718	27.935	2.944	6.985	3.883	173	1.482	53.3022	0.0356566	20.7786	-0.402595	-7.50026	-1.82217	99.1884	0.787395	0.421404	-0.180237	1.53909	CT	CC	6.106	6.408	6.417
995	H	121.92	299.456	483.212	307.169	0.9906	Sl	4	3	2	82.5805	118	31.09	33.84	440.452	440.823	25.308	2.61	6.197	3.61	120	1.278	26.07	28.9	520.81	521.803	27.43	2.88	6.749	3.792	164	1.429	57.1899	0.208349	39.2593	-0.590944	-13.2534	-1.35548	76.3739	0.970458	0.485503	2.80715	1.82277	CT	CT	6.958	7.276	7.299
996	H	114.554	293.103	458.258	275.408	1.1176	Sm	5	2	3	80.645	113	30.58	33.59	401.738	402.72	24.006	2.445	5.877	3.483	101	1.201	27	29.9	459.02	459.767	26.018	2.7	6.298	3.631	136	1.312	91.1215	0.106779	34.1332	-1.29932	-3.60846	-1.78606	77.4912	1.17721	0.518671	3.31645	3.02441	CT	CT	6.764	6.985	7.049
997	H	116.84	303.085	450.091	335.753	0.889	Sl	4	3	2	78.0644	169	35.4	35.95	413.753	414.858	24.262	2.477	6.013	3.553	101	1.227	26.46	29.31	556.79	557.606	28.037	2.957	6.996	3.873	179	1.49	51.576	0.132007	24.0866	-0.340412	-43.3043	-0.4188	66.614	1.30378	0.340487	1.71431	2.08788	CT	CT	4.902	5.157	5.23
998	H	114.808	292.196	423.321	297.641	1.016	Sm	5	2	2	74.8386	166	32.55	34.55	403.073	403.428	24.044	2.45	5.883	3.483	102	1.205	27.35	30.28	486.26	486.359	26.698	2.787	6.478	3.689	151	1.363	1.94035	0.150304	-4.42873	-0.219518	-54.3376	-1.05068	64.6536	1.19364	0.377194	2.38675	1.57061	CT	CC	4.643	4.797	4.951
999	H	110.49	248.639	419.238	262.25	0.6096	Sl	4	3	1	84.516	139	30.7	33.65	380.379	381.008	24.336	2.487	5.501	3.251	124	1.148	23.28	25.88	499.12	500.257	27.326	2.866	6.3	3.514	192	1.362	16.297	0.223039	-4.75428	0.118638	-35.4514	-0.666811	60.7436	1.56521	0.429763	-0.577478	2.21991	TT	CC	5.62	5.944	5.921
1000	H	118.11	264.065	437.84	294.011	1.27	Sm	5	2	2	83.8708	147	31.13	33.86	420.428	420.915	25.35	2.615	5.873	3.419	136	1.231	27.85	30.83	472.89	474.019	26.741	2.792	6.231	3.539	166	1.328	40.867	0.122639	39.6873	0.3145	-57.7268	-0.0646542	102.969	1.17209	0.197872	2.83378	2.2386	CC	CT	5.703	5.843	5.994
1001	H	121.92	291.289	512.704	345.281	0.7874	Sm	5	2	2	86.4514	149	34.61	35.56	440.452	441.61	25.512	2.636	6.159	3.578	127	1.275	26.42	29.27	571.51	571.823	28.243	2.983	7.012	3.842	194	1.506	65.7164	0.177759	25.1936	-0.108161	-11.9675	-0.879893	108.154	1.25706	0.50981	2.36021	1.82233	CT	CT	6.741	7.173	7.082
1002	H	121.666	318.512	518.603	362.523	1.397	Sl	4	3	3	79.9998	158	36.28	36.38	439.117	440.214	24.921	2.561	6.275	3.68	105	1.28	29.22	32.31	552.16	553.062	27.919	2.942	7.056	3.934	166	1.49	48.7113	0.22202	41.4978	0.30806	-39.2705	0.351341	80.2589	1.48761	0.477658	2.47162	2.42013	CC	CC	6.335	6.616	6.651
1003	H	117.348	311.252	508.167	319.419	1.3208	Sm	5	2	3	68.387	127	33.72	35.13	416.423	417.045	24.127	2.46	6.065	3.59	96	1.232	29.63	32.75	481.93	482.293	26.385	2.747	6.549	3.757	135	1.359	41.8251	0.146991	28.525	0.00352622	-43.345	-1.06257	57.678	0.918327	0.250581	0.873988	1.98329	CC	CC	7.272	7.565	7.567
1004	H	118.11	304.9	489.564	311.706	1.397	Sl	4	3	2	96.774	124	32.76	34.66	420.428	420.639	24.433	2.499	6.072	3.579	103	1.242	27.1	30.01	511.03	511.526	27.164	2.846	6.713	3.795	155	1.412	80.0263	0.157349	27.1311	-0.93701	4.71934	-1.81054	109.249	1.25045	0.568111	1.47306	2.80855	CT	CT	6.872	7.209	7.186
1005	H	125.73	323.956	534.029	381.579	1.4224	Sl	4	3	3	87.0966	164	36.71	36.59	460.477	460.494	25.52	2.637	6.457	3.755	113	1.323	29.23	32.32	580.14	580.273	28.34	2.995	7.26	4.008	175	1.539	24.736	0.234584	21.275	-0.377978	-27.8785	-0.956276	70.8213	1.19221	0.4273	0.749783	1.31143	CT	CC	6.403	6.713	6.726
1006	H	115.57	272.232	444.646	302.178	1.3462	Sl	4	3	3	92.2579	140	32.72	34.63	407.078	407.333	24.706	2.534	5.819	3.417	121	1.207	26.98	29.89	498.88	499.558	27.165	2.846	6.446	3.627	173	1.377	39.0271	0.141729	26.2102	-0.186705	-43.616	-1.0463	68.1325	1.32308	0.243972	5.15939	2.19621	CC	TT	5.844	6.102	6.145
1007	H	117.094	312.16	489.564	357.532	1.0922	Sl	4	3	2	96.774	178	37.32	36.9	415.088	415.192	24.006	2.445	6.056	3.589	94	1.229	26.57	29.43	587.2	588.211	28.489	3.014	7.237	3.965	187	1.543	51.1827	0.134296	30.9647	-0.516065	-16.6517	-0.816143	82.2863	1.12917	0.539145	1.66489	1.87124	CT	CT	5.373	5.752	5.718
1008	H	120.904	313.975	519.056	328.494	2.0066	Sm	5	2	4	82.5805	132	33.39	34.97	435.113	436.258	24.869	2.554	6.225	3.652	106	1.272	32.06	35.38	456.44	457.524	25.624	2.65	6.384	3.707	119	1.312	63.2621	0.204176	35.1809	-0.25667	-18.9372	-0.837669	91.0723	1.52349	0.384436	4.19464	1.94529	CT	CT	7.449	7.546	7.735
1009	H	116.078	291.742	432.849	299.456	1.2192	Sm	5	2	2	80.645	153	32.3	34.43	409.748	410.285	24.348	2.488	5.933	3.5	107	1.217	27.94	30.92	479.49	479.932	26.56	2.769	6.431	3.672	148	1.35	58.0577	0.108067	31.5897	-0.259802	-12.5886	-1.03116	96.399	1.40856	0.285308	-0.0106617	2.20789	CC	CT	5.05	5.24	5.358
1010	H	115.062	228.675	393.376	285.39	0.9144	Sl	4	3	2	89.6772	168	31.33	33.96	404.408	404.999	25.556	2.642	5.557	3.228	156	1.189	24.81	27.53	508.81	509.767	27.515	2.89	6.225	3.425	213	1.363	28.3228	0.223688	21.3792	-0.257409	-38.8091	-0.986671	74.1934	1.16621	0.548759	0.685772	2.69594	CC	TT	4.75	4.972	5.062
1011	H	122.936	270.417	451.452	308.076	0.889	Sl	4	3	2	72.2579	167	30.84	33.72	445.792	446.678	26.001	2.698	6.086	3.507	146	1.281	26.31	29.16	518.31	518.726	27.501	2.889	6.557	3.654	184	1.408	43.0825	0.299209	28.2799	-0.434404	-40.5247	-0.716622	69.3662	0.894433	0.555638	1.00576	1.86938	TT	CC	5.41	5.592	5.731
1012	H	121.412	308.53	469.147	327.586	1.0668	Sm	5	2	2	87.7418	167	33.14	34.84	437.783	437.833	25.012	2.573	6.22	3.639	111	1.276	27.29	30.22	531.45	532.533	27.588	2.9	6.868	3.852	163	1.45	67.9984	0.151116	22.8974	-0.683098	-21.6355	-0.442264	86.5251	1.40029	0.505077	3.83457	3.28062	TT	CC	5.273	5.51	5.602
1013	H	119.888	357.532	532.214	300.363	1.524	Md	7	9	3	74.1934	113	31.13	33.86	429.773	430.216	23.476	2.377	6.31	3.783	70	1.243	31.46	34.72	424.5	425.517	23.238	2.347	6.262	3.767	67	1.228	54.1083	0.140435	21.3921	-0.326289	-0.25973	-1.02106	77.295	1.44501	0.402018	2.86356	1.97322	CC	CT	7.87	7.838	8.146
1014	H	118.618	340.29	492.287	351.18	1.6256	Tr	3	8	.	76.1289	183	36.24	36.36	423.098	423.112	23.595	2.393	6.208	3.707	78	1.236	29.52	32.62	530.6	531.844	27.372	2.872	7.029	3.98	141	1.455	79.0322	0.292528	21.2458	-1.31125	1.0674	-1.61751	111.329	0.376055	0.507406	3.19534	2.06305	TT	CC	5.117	5.328	5.45
1015	H	122.682	334.846	599.365	361.162	1.5494	Sm	5	2	3	75.4837	161	35.82	36.16	444.457	445.247	24.753	2.54	6.378	3.752	96	1.29	31.03	34.27	521.18	521.247	27.13	2.842	6.936	3.938	139	1.437	83.4373	0.195708	19.3168	-1.01851	1.28639	-1.29914	119.004	0.715677	0.400683	0.843616	2.76501	CT	CT	7.957	8.353	8.264
1016	S	124.714	374.773	610.708	362.069	0	Sl	4	3	3	86.4514	142	30.26	33.43	534.923	.	.	.	.	.	.	.	.	.	.	.	.	.	.	.	.	.	52.2389	0.184243	20.2583	-0.1242	-28.4994	-0.532277	.	.	.	.	.	TT	CT	.	.	.
1017	H	118.618	298.548	511.797	321.234	1.6764	Md	7	9	4	76.1289	196	33.47	35.01	423.098	423.501	24.702	2.533	6.065	3.562	110	1.245	32.45	35.79	439.48	439.727	25.284	2.607	6.185	3.604	120	1.276	61.7875	0.0668507	25.4166	-0.624337	-11.6824	-2.20088	86.2825	0.815834	0.478024	2.46403	1.93925	CT	CT	6.005	6.054	6.275
1018	S	118.11	284.936	492.74	299.002	1.6002	Sm	5	2	3	88.3869	204	27.14	31.9	491.569	491.699	26.891	2.811	6.474	3.67	159	1.372	29.19	32.27	458.82	459.508	26.128	2.714	6.253	3.597	142	1.31	69.632	0.248292	25.0681	-0.863241	-12.8935	-1.12145	118.308	0.777356	0.490527	1.76681	2.03817	CT	CT	5.626	5.507	5.885
1019	H	143.51	349.365	598.004	365.245	1.9812	Md	7	9	4	83.8708	164	29.36	32.99	553.925	554.297	27.79	2.925	7.228	4.064	146	1.499	34.21	37.7	476.32	476.557	25.651	2.654	6.683	3.889	104	1.357	77.1882	0.218003	23.3979	-0.675755	4.45241	-0.935916	.	.	.	.	.	TT	CC	7.813	7.51	8.106
1020	S	117.856	274.955	490.018	294.011	1.5494	Md	7	20	2	83.2256	196	26.79	31.73	489.902	490.32	26.956	2.819	6.404	3.622	166	1.364	30.84	34.06	425.04	425.483	25.28	2.607	5.963	3.475	130	1.243	68.2282	0.0362426	28.7338	-0.429389	-8.93017	-1.02026	92.4251	0.812383	0.605757	2.13265	2.44982	CT	CT	5.877	5.679	6.14
1021	S	123.444	390.2	620.236	371.143	0.6858	Sl	4	3	3	93.5482	143	31.61	34.09	526.586	527.548	26.802	2.8	7.22	4.159	105	1.457	25.15	27.9	630.03	630.777	29.161	3.099	7.926	4.372	156	1.642	46.5069	0.213689	33.2344	-0.291241	-30.4637	-0.210266	88.9028	0.784561	0.360464	6.62109	1.39162	CT	CC	7.83	8.166	8.189
1022	S	118.872	284.029	489.111	304.9	1.6764	Sl	4	3	3	82.5805	214	27.38	32.01	496.571	497.485	27.047	2.831	6.503	3.676	163	1.379	29.24	32.32	466.73	467.393	26.347	2.742	6.303	3.612	147	1.325	62.1066	0.146826	35.893	-0.103202	-18.5517	-1.23059	91.2317	1.31863	0.406988	2.47318	2.71258	CT	CC	5.373	5.309	5.677
1023	H	120.142	323.956	524.501	318.058	1.1938	Sm	5	2	3	74.8386	198	32.68	34.62	431.108	432.122	24.465	2.503	6.231	3.676	96	1.262	28.58	31.61	496.73	497.23	26.641	2.779	6.716	3.841	134	1.39	61.7422	0.168838	23.5699	-1.49382	-17.0318	-0.50929	87.4803	0.595828	0.417898	-1.37196	3.19754	CT	CT	5.767	5.957	6.082
1024	S	117.856	294.011	479.583	291.742	0.8382	Sm	5	2	3	70.3224	211	26.58	31.62	489.902	490.525	26.795	2.799	6.514	3.704	152	1.37	26.7	29.58	487.95	488.61	26.751	2.793	6.501	3.7	151	1.367	63.1769	0.178277	18.0375	-0.591307	3.91242	-1.42373	118.732	0.920782	0.50374	3.36077	2.20648	CT	CT	5.106	5.101	5.421
1025	S	128.778	372.958	643.829	385.662	1.0668	Md	7	9	2	83.8708	127	30.77	33.68	561.602	561.672	27.826	2.93	7.394	4.173	134	1.52	30.32	33.5	568.73	569.403	28.014	2.954	7.443	4.188	138	1.532	71.8295	0.177785	29.787	-0.202425	-14.1742	-1.74037	105.084	1.20135	0.464901	1.66013	1.76691	TT	CT	9.694	9.687	9.987
1026	S	114.554	303.993	513.612	333.938	1.27	Sm	5	2	3	92.903	198	31.83	34.2	468.225	468.942	26.12	2.713	6.418	3.696	133	1.332	28.02	31.01	529.14	530.187	27.567	2.897	6.828	3.828	165	1.445	59.9364	0.170074	37.9364	-0.151491	-11.4515	-1.21213	92.6788	1.4239	0.398062	2.66003	2.7796	CT	CC	5.7	5.881	6.031
1027	H	115.316	292.196	511.343	324.41	1.3716	Sl	4	3	3	85.1611	203	34.85	35.68	405.743	406.31	24.173	2.466	5.904	3.491	104	1.21	28.02	31	515.07	515.375	27.325	2.866	6.668	3.748	166	1.415	52.1833	0.0389512	21.6579	-0.19742	-54.7052	-1.30568	59.0722	0.844707	0.440304	1.68335	2.13281	CT	CT	5.732	6.036	6.057
1028	S	110.236	288.566	519.056	323.956	1.5494	Sm	5	2	3	86.4514	200	32.68	34.62	439.878	440.125	25.485	2.633	6.139	3.566	128	1.274	29.57	32.68	489.59	490.49	26.856	2.807	6.482	3.681	156	1.368	59.9363	0.166321	28.7287	-0.206662	-27.0717	-0.264327	124.219	1.05112	0.326951	0.979175	2.7606	CT	CC	6.046	6.185	6.331
1029	S	119.38	309.437	503.63	308.076	1.8542	Tr	3	4	.	75.4837	202	27.46	32.06	499.906	500.321	26.867	2.808	6.663	3.79	146	1.392	29.79	32.92	462.62	463.624	25.89	2.684	6.406	3.704	126	1.322	74.2297	0.227662	20.0038	-0.368562	-17.1895	-0.342042	109.818	1.13786	0.492975	1.28469	2.64553	CT	CT	5.559	5.467	5.857
1030	S	125.222	328.494	560.345	355.263	1.524	Sl	4	3	3	87.0966	171	29.42	33.02	538.258	538.334	27.559	2.896	7.017	3.948	152	1.467	29.2	32.28	541.76	542.174	27.649	2.907	7.041	3.955	154	1.473	52.0919	0.200951	35.1268	-0.217147	-40.8483	-0.288096	77.2616	0.881431	0.269656	3.05144	1.63661	CC	CT	6.824	6.835	7.147
1031	S	118.872	282.214	503.63	317.604	1.6256	Md	7	20	3	85.8063	192	28.55	32.59	496.571	497.052	27.038	2.83	6.491	3.668	164	1.379	31.48	34.75	449.64	450.431	25.921	2.688	6.176	3.564	139	1.291	74.7834	0.237032	32.4651	-0.703335	-23.2635	-1.14361	116.289	1.10279	0.627472	2.07447	2.2758	TT	CC	6.057	5.94	6.334
1032	H	117.856	311.252	576.225	347.096	1.8034	Sl	4	3	3	88.3869	173	36.11	36.3	419.093	420.066	24.268	2.478	6.087	3.598	98	1.237	30.26	33.43	512.73	514.005	27.192	2.849	6.76	3.824	152	1.416	79.2878	0.149941	32.2289	-0.782506	-9.0234	-0.906366	85.8424	1.05139	0.561971	2.25889	2.24516	CC	TT	7.463	7.918	7.736
1033	H	123.698	277.677	506.806	307.169	1.6256	Sm	5	2	2	96.1288	200	30.51	33.55	449.797	449.897	25.952	2.692	6.151	3.546	142	1.291	28.95	32.01	474.72	475.353	26.615	2.776	6.322	3.603	156	1.338	53.571	0.0815299	17.7608	-0.45836	-50.1549	-0.474739	81.2361	1.41277	0.462849	2.36843	2.21184	CT	CT	5.963	6.029	6.245
1034	S	119.888	246.824	427.405	248.185	1.4732	Sl	4	3	3	85.1611	228	21.72	29.24	503.241	503.702	27.361	2.871	6.312	3.511	195	1.368	27.01	29.91	418.65	419.363	25.635	2.652	5.765	3.343	149	1.224	53.4083	0.164175	36.1139	-0.403514	-16.1808	-1.207	92.4884	1.76165	0.455199	1.13074	2.95167	CC	CC	4.606	4.467	4.887
1035	H	118.364	304.9	554.446	344.828	1.5748	Md	7	20	3	79.9998	195	35.73	36.12	421.763	422.162	24.501	2.508	6.083	3.583	104	1.245	32.17	35.49	478.81	479.271	26.386	2.747	6.495	3.724	138	1.352	72.5969	0.284839	39.3971	-0.478994	7.63518	-1.89264	79.5155	1.30927	0.480396	0.982676	2.24857	CT	CT	6.666	6.935	6.957
1036	S	125.984	349.365	563.975	350.272	2.3368	Sm	5	2	4	78.0644	169	28.65	32.64	543.26	544.119	27.581	2.899	7.158	4.042	141	1.48	34.33	37.84	452.28	452.663	24.73	2.537	6.488	3.823	90	1.303	80.3996	0.0903909	35.1297	-0.762666	-15.1692	-1.16901	108.186	0.856497	0.493708	0.801739	3.35605	TT	CC	6.976	6.686	7.258
1037	H	116.84	289.474	538.113	330.762	1.7272	Md	7	5	3	75.4837	196	34.94	35.72	413.753	413.805	24.53	2.511	5.952	3.502	111	1.224	32.91	36.3	446.19	446.446	25.667	2.656	6.188	3.585	131	1.287	80.8871	0.133254	25.0305	-1.04764	15.7643	-1.19299	114.446	1.31783	0.555762	4.71527	3.00515	CC	CC	6.59	6.788	6.878
1038	S	133.096	264.065	482.759	305.808	0.9144	Sl	4	3	2	93.5482	203	21.62	29.19	589.949	591.315	28.473	3.012	6.95	3.729	223	1.515	24.95	27.68	536.73	537.308	27.805	2.927	6.63	3.653	198	1.433	62.1385	0.112437	38.3773	0.407203	-23.9772	-0.284998	84.6145	0.928016	0.431056	2.64903	2.20791	CT	CT	5.455	5.398	5.787
1039	S	125.984	287.659	545.372	337.114	0.5588	Sl	4	3	1	79.9998	179	27.43	32.04	543.26	544.515	27.883	2.937	6.82	3.778	184	1.458	24.81	27.53	585.21	585.765	28.428	3.006	7.073	3.845	203	1.525	15.6587	0.147461	13.4726	-0.194332	-46.7094	0.372832	79.8769	1.37737	0.318652	0.419974	1.65874	CC	CC	6.708	6.808	7.052
1040	S	119.888	284.029	534.029	318.058	1.016	Sl	4	3	2	87.7418	181	28.17	32.41	503.241	503.579	27.15	2.844	6.544	3.689	166	1.391	26.05	28.88	537.22	537.52	27.751	2.92	6.758	3.751	183	1.447	62.2461	0.121346	28.462	0.0539503	2.00578	-0.604708	118.802	1.02053	0.460502	0.310273	2.30746	CC	CT	6.598	6.69	6.923
1041	S	116.84	286.751	514.519	304.9	1.6002	Sl	4	3	3	90.9676	185	28.21	32.42	483.232	484.155	26.732	2.791	6.43	3.66	154	1.356	28.31	31.32	481.61	482.31	26.681	2.784	6.419	3.656	153	1.353	75.6131	0.261521	31.2335	-1.00927	2.61957	-1.47684	103.507	1.42381	0.36505	3.4913	1.95401	CT	CC	6.254	6.249	6.549
1042	S	122.936	342.105	544.465	330.309	1.524	Sl	4	3	3	76.1289	188	28.05	32.35	523.251	524.539	27.184	2.848	6.989	3.971	136	1.442	29.45	32.56	500.9	500.956	26.525	2.765	6.832	3.921	123	1.403	59.0799	0.138323	28.3051	-0.788063	-19.7703	-0.105605	86.4089	1.1508	0.501134	2.43806	3.34307	CC	CT	6.096	6.041	6.414
1043	S	121.412	294.918	524.955	322.142	1.2192	Sl	4	3	2	89.0321	182	27.92	32.28	513.246	513.552	27.273	2.86	6.672	3.757	163	1.414	27	29.9	528.05	528.97	27.585	2.899	6.768	3.785	171	1.438	32.3217	0.255106	43.9166	0.368494	-47.0978	-0.440736	86.2312	0.966389	0.205341	-1.66593	1.74841	CT	CC	6.31	6.344	6.619
1044	S	117.602	327.586	549.456	344.828	1.1684	Sl	4	3	2	83.2256	179	31.58	34.08	488.234	489.068	26.382	2.747	6.675	3.836	127	1.375	27.59	30.54	552.11	553.091	27.885	2.937	7.105	3.972	160	1.491	73.426	0.251094	23.4276	-0.927845	7.84153	-1.24364	115.193	1.15017	0.461567	2.72578	2.46974	CT	CC	6.431	6.591	6.74
1045	S	121.666	316.697	615.245	380.672	0.7112	Sl	4	3	2	98.7095	160	33.22	34.88	514.913	515.796	27.176	2.847	6.803	3.851	149	1.421	25.1	27.85	644.9	645.704	29.185	3.103	7.606	4.071	209	1.635	58.3069	0.286653	31.5685	-0.470955	-33.9401	-0.577906	113.903	1.31865	0.412021	2.95502	2.52267	CC	CT	8.165	8.69	8.541
1046	S	116.84	274.955	509.528	310.345	0.9906	Sl	4	3	2	96.1288	191	28.71	32.67	483.232	484.34	26.857	2.807	6.363	3.609	163	1.352	25.22	27.97	539.11	539.79	27.823	2.929	6.714	3.71	191	1.444	66.2181	0.174041	26.8432	-0.616431	-21.8062	-1.06468	96.0856	0.701498	0.524712	3.36822	2.15288	TT	CC	6.044	6.167	6.349
1047	S	121.158	332.123	596.189	371.143	1.397	Sm	5	2	3	79.3547	157	32.55	34.55	511.579	511.83	26.927	2.816	6.858	3.906	136	1.419	30.25	33.42	548.41	549.095	27.778	2.924	7.104	3.983	155	1.486	69.1487	0.296099	33.2108	-1.13036	-9.17182	-0.629386	94.4468	1.34264	0.629689	3.62527	2.00358	CT	CC	7.936	8.091	8.262
1048	S	137.414	368.421	644.737	394.283	0.889	Tr	3	4	.	91.6127	121	28.02	32.33	618.295	618.898	28.95	3.073	7.741	4.263	164	1.617	25.86	28.67	652.84	653.763	29.468	3.138	7.957	4.322	179	1.676	63.9002	0.144504	31.4761	-0.495236	-4.66449	-1.12393	84.1276	1.32397	0.492014	0.236923	2.27696	CC	.	9.753	9.911	10.095
1049	S	116.84	271.325	519.964	338.022	1.2192	Sl	4	3	2	75.4837	197	31.27	33.92	483.232	483.315	26.831	2.804	6.339	3.592	165	1.351	28.22	31.22	531.97	532.283	27.707	2.915	6.646	3.681	190	1.431	73.5513	0.178291	37.6281	-0.665601	-7.81574	-0.5695	91.2538	0.987777	0.401915	-0.314866	2.70013	TT	CC	6.175	6.292	6.485
1050	S	116.84	274.047	487.296	307.169	0.5334	Sm	5	2	1	104.516	194	28.42	32.53	483.232	483.436	26.813	2.801	6.355	3.605	163	1.352	23.27	25.87	565.63	566.106	28.174	2.974	6.868	3.747	204	1.485	66.0998	0.139179	38.0291	0.116557	-29.3457	-1.10007	86.0702	1.13245	0.47204	2.91902	2.11332	CT	CT	5.523	5.721	5.864
1051	S	115.062	319.419	565.789	367.514	0.635	Sl	4	3	2	95.4837	190	34.72	35.62	471.56	471.748	25.963	2.693	6.517	3.765	123	1.342	24.71	27.42	631.71	633.208	29.082	3.089	7.548	4.066	202	1.617	52.8049	0.239641	29.7917	-0.384563	-28.2924	-1.15837	98.7192	1.16836	0.404431	2.99391	3.0257	CT	CC	6.423	6.822	6.794
1052	S	114.808	304.9	553.993	345.281	1.4478	Sl	4	3	3	73.5482	176	32.77	34.66	469.892	470.295	26.136	2.715	6.434	3.704	133	1.335	29.56	32.67	521.25	521.624	27.371	2.872	6.78	3.816	160	1.431	57.1003	0.082959	22.1892	-0.809036	-23.7437	-0.553476	104.707	0.990099	0.51826	5.17132	2.78297	CC	CT	6.918	7.143	7.239
1053	S	123.952	392.015	656.534	416.515	1.905	Sl	4	3	3	98.7095	116	35.59	36.05	529.92	530.079	26.844	2.805	7.251	4.173	105	1.464	31.39	34.65	597.17	598.361	28.576	3.025	7.724	4.318	140	1.586	17.802	0.272259	45.1463	0.0761165	-36.5836	-0.12893	71.208	1.55808	0.418854	3.14397	2.10702	CC	CC	10.136	10.504	10.481
1054	S	126.238	324.864	614.338	373.866	1.524	Sl	4	3	3	89.6772	135	30.72	33.65	544.927	545.406	27.734	2.918	7.043	3.946	158	1.478	29.39	32.48	566.19	566.629	28.124	2.968	7.18	3.988	168	1.516	70.7498	0.240636	28.8097	-0.798647	-0.1032	-0.812875	100.388	1.27909	0.304886	4.65575	2.4822	CC	CC	9.297	9.405	9.626
1055	S	119.634	275.862	524.955	338.475	1.0414	Sl	4	3	2	103.871	203	30.16	33.38	501.574	502.778	27.221	2.853	6.487	3.649	172	1.383	25.48	28.26	576.5	577.494	28.331	2.994	6.947	3.772	208	1.503	39.2964	0.203367	26.976	-0.351729	-52.3303	-0.165171	63.3388	0.81943	0.37107	0.462219	1.466	CT	CC	6.001	6.191	6.351
1056	S	107.95	248.639	451.906	274.955	1.6764	Md	7	20	3	72.9031	197	29.09	32.86	424.871	425.488	25.768	2.668	5.819	3.366	151	1.237	31.76	35.05	382.17	382.618	24.391	2.494	5.514	3.256	125	1.151	71.2617	0.257614	33.1782	-1.06648	1.605	-0.972462	108.384	1.08097	0.53799	3.60118	2.75553	CT	CC	5.529	5.409	5.773
1057	S	107.442	249.546	490.926	297.187	1.3462	Sl	4	3	2	87.0966	188	31.35	33.97	421.536	421.722	25.632	2.651	5.799	3.362	148	1.231	27.24	30.16	487.35	488.199	27.113	2.839	6.231	3.497	185	1.344	63.0737	0.155307	45.6524	-0.654304	-26.9515	-1.29247	51.0825	1.33458	0.46722	2.22633	1.79807	CC	TT	6.114	6.296	6.418
1058	S	117.094	327.586	563.067	335.299	0.9906	Sl	4	3	2	84.516	169	30.91	33.75	484.899	485.598	26.278	2.733	6.651	3.828	125	1.369	26.49	29.35	555.64	555.647	27.904	2.94	7.125	3.979	161	1.498	78.5523	0.1512	18.7001	-0.891861	-2.24952	-1.29384	112.696	0.874438	0.416474	2.68195	3.14932	CC	TT	6.899	7.104	7.23
1059	S	114.3	268.603	490.472	315.336	0.8636	Sm	5	2	2	89.0321	202	30.21	33.41	466.557	467.724	26.558	2.769	6.217	3.546	159	1.32	26.02	28.84	533.68	534.211	27.751	2.92	6.64	3.671	193	1.432	77.4985	0.162115	22.528	-0.87348	-8.63369	-1.02546	95.349	1.05332	0.568339	2.94335	2.87734	CT	CC	5.566	5.747	5.898
1060	S	128.27	264.973	491.379	294.465	1.0922	Sl	4	3	3	67.0966	206	22.56	29.65	558.267	559.587	28.121	2.967	6.768	3.69	208	1.467	27.34	30.28	481.73	482.894	26.916	2.814	6.294	3.561	170	1.344	58.0977	0.226247	31.6105	-1.27543	-10.2331	-1.43114	70.2573	0.748856	0.482895	1.11196	1.55412	CT	CT	5.706	5.513	5.978
1061	S	118.618	343.92	553.085	337.114	1.143	Sl	4	3	2	82.5805	163	30.45	33.52	494.904	495.788	26.374	2.745	6.799	3.915	119	1.392	27.37	30.3	544.24	544.897	27.626	2.905	7.137	4.023	145	1.481	80.3625	0.225398	26.3733	-0.672416	1.06595	-0.616186	88.5144	0.974067	0.531193	2.62417	2.658	CC	CT	6.653	6.781	6.966
1062	S	108.458	245.009	490.472	311.252	0.889	Sl	4	3	3	85.1611	186	32.23	34.4	428.206	428.739	25.905	2.686	5.818	3.357	156	1.241	25.5	28.28	535.97	537.161	27.846	2.932	6.501	3.553	213	1.418	40.9999	0.19932	29.8191	-0.523216	-17.0851	0.421906	62.1313	1.21188	0.41471	3.62856	1.05804	TT	CC	6.074	6.396	6.398
1063	S	110.998	250.454	506.352	322.142	0.9144	Sl	4	3	3	59.3547	198	32.2	34.38	444.881	445.365	26.232	2.727	5.962	3.418	161	1.273	27.57	30.52	518.92	519.54	27.587	2.9	6.432	3.556	200	1.396	62.8894	0.0708477	18.176	-0.742785	-14.8299	-1.38921	133.566	0.850926	0.469486	3.15833	1.26667	CT	CT	6.132	6.341	6.447
1064	S	117.602	335.753	618.875	387.477	0	Sl	4	3	3	90.3224	132	35.52	36.01	488.234	.	.	.	.	.	.	.	.	.	.	.	.	.	.	.	.	.	75.6006	0.254584	16.7627	-1.18164	-23.498	-1.18323	110.817	0.832421	0.460891	0.578034	2.35598	TT	CC	.	.	.
1065	S	114.554	301.27	558.076	372.051	1.016	Sm	5	2	2	99.3546	194	35.34	35.92	468.225	468.911	26.157	2.718	6.404	3.685	135	1.331	27.14	30.05	599.52	600.399	28.635	3.033	7.244	3.932	200	1.556	84.6816	0.124818	27.9816	-0.971682	-8.15742	-1.28716	112.007	0.870261	0.503804	3.13349	2.30232	CT	CT	6.485	6.818	6.816
1066	S	117.348	303.993	515.426	327.132	1.524	Sm	5	2	3	75.4837	169	30.05	33.33	486.567	487.196	26.608	2.775	6.544	3.738	143	1.366	30.25	33.42	483.4	483.639	26.505	2.762	6.522	3.731	141	1.36	53.5518	0.196188	33.3602	-0.21741	-18.1591	0.309533	90.7769	1.05988	0.420464	-0.659388	2.042	CC	TT	6.387	6.378	6.683
1067	S	113.792	281.307	500.454	333.031	1.2954	Sm	5	2	3	74.8386	193	32.06	34.31	463.223	463.702	26.281	2.734	6.264	3.592	147	1.317	29.34	32.44	506.68	507.242	27.247	2.856	6.55	3.683	170	1.395	100.393	0.278553	26.9669	-1.30851	12.7507	-1.55405	115.722	1.59186	0.694231	1.42514	3.23504	TT	CC	5.856	5.95	6.14
1068	S	118.618	311.252	614.338	381.579	0.9144	Sl	4	3	2	82.5805	143	34.56	35.54	494.904	495.218	26.72	2.789	6.638	3.786	142	1.383	27.16	30.08	613.27	613.875	28.807	3.055	7.386	4.001	199	1.583	41.847	0.182155	45.009	-0.543234	-12.6441	-0.350691	109.949	1.63458	0.221912	1.38932	1.53132	CC	CC	8.984	9.529	9.318
1069	S	118.11	311.252	515.88	316.243	0.9652	Md	7	9	2	87.7418	190	28.73	32.68	491.569	491.645	26.623	2.777	6.615	3.779	140	1.377	28.24	31.24	499.49	500.531	26.873	2.809	6.671	3.796	145	1.391	56.4826	0.229278	33.449	-0.547578	-33.6377	-0.166358	72.6971	0.901311	0.275137	3.00907	1.56603	CC	CT	5.857	5.918	6.175
1070	S	122.428	332.123	616.152	387.477	0.9906	Md	7	9	4	96.774	132	33.54	35.04	519.916	521.017	27.177	2.848	6.916	3.924	141	1.434	29.13	32.21	590.46	591.678	28.543	3.021	7.374	4.062	175	1.559	55.8417	0.0546039	28.7207	-0.18294	-25.3468	-0.155976	70.0631	1.16519	0.384243	0.947796	1.22997	CT	CT	9.292	9.608	9.603
1071	S	114.554	256.806	537.205	347.096	0.8636	Tr	3	4	.	85.1611	198	33.04	34.79	468.225	469.062	26.696	2.786	6.155	3.496	169	1.317	25.26	28.02	592.75	593.096	28.433	3.007	6.914	3.694	229	1.513	93.7377	0.242021	29.2439	-1.34482	14.0016	-1.39787	122.856	1.27889	0.553169	3.61481	3.50808	TT	CC	6.459	6.84	6.809
1072	S	115.57	284.029	512.25	308.076	0.4572	Sl	4	3	1	78.7095	196	29.02	32.82	474.895	475.052	26.52	2.764	6.357	3.63	151	1.34	23.85	26.5	557.68	558.278	28.071	2.961	6.884	3.785	193	1.48	34.9589	0.0794078	29.7044	0.167461	-44.4027	-0.340815	79.818	1.08577	0.11793	2.1926	0.974812	CT	CC	5.85	6.065	6.192
1073	S	116.078	264.973	521.779	311.252	0.9906	Md	7	5	3	74.8386	183	29.11	32.86	478.23	479.176	26.833	2.804	6.27	3.553	168	1.338	29.13	32.2	477.87	479.036	26.838	2.804	6.269	3.553	168	1.337	63.765	0.150664	26.8241	-1.37801	1.84169	-0.342457	98.7035	0.84601	0.484496	1.06676	2.22501	TT	CC	6.653	6.65	6.993
1074	S	115.062	301.27	550.363	361.615	0.7874	Tr	3	4	.	109.032	201	34.17	35.35	471.56	472.388	26.258	2.731	6.427	3.693	137	1.337	23.57	26.2	641.24	642.103	29.087	3.09	7.489	3.989	218	1.619	35.6413	0.265416	30.3236	0.166706	-53.3025	0.110902	73.4034	0.745934	0.381596	2.48571	0.856446	CT	CC	6.12	6.536	6.493
1075	S	118.11	312.16	523.14	314.882	0.5334	Sl	4	3	1	93.5482	187	28.61	32.62	491.569	492.427	26.656	2.781	6.621	3.782	140	1.377	23.34	25.94	575.9	577.196	28.34	2.995	7.169	3.947	182	1.525	33.0171	0.16018	27.6025	-0.249644	-46.8657	0.194533	79.464	1.24352	0.200623	4.76189	1.32185	CC	CT	5.871	6.091	6.22
1076	S	117.602	366.606	568.058	364.338	0.8636	Md	7	5	2	88.3869	181	33.38	34.96	488.234	488.541	25.798	2.672	6.838	3.98	99	1.38	28.65	31.69	563.96	564.94	27.953	2.946	7.381	4.153	140	1.521	76.5933	0.112349	29.0811	-0.502376	-24.3423	-0.862524	89.7043	1.07237	0.488396	1.30313	2.89621	CT	CC	6.243	6.446	6.587
1077	S	117.602	302.178	557.169	347.55	0.9652	Sl	4	3	3	85.1611	199	31.83	34.2	488.234	488.608	26.655	2.781	6.545	3.734	145	1.369	26.56	29.43	572.62	573.297	28.271	2.986	7.087	3.895	187	1.514	60.8377	-0.0142963	17.1474	-0.740891	-1.92175	-1.77589	110.92	1.10334	0.364643	1.38272	2.7052	CT	CC	6.429	6.64	6.746
1078	S	114.554	274.047	543.557	343.013	0.8128	Sl	4	3	2	85.8063	186	32.66	34.61	468.225	468.542	26.485	2.76	6.257	3.573	155	1.326	25.72	28.52	579.36	579.498	28.323	2.993	6.949	3.767	210	1.507	59.4868	0.201348	16.1427	-0.877323	-23.7227	-0.960452	101.404	0.995619	0.447883	3.62045	1.52375	TT	CT	6.678	7.013	7.023
1079	S	114.046	293.103	547.641	346.642	0.7112	Sm	5	2	2	94.1934	181	33.21	34.88	464.89	465.266	26.16	2.718	6.338	3.644	139	1.323	25.56	28.35	587.28	587.762	28.456	3.01	7.119	3.874	200	1.532	49.9185	0.0862743	15.9055	-0.191928	-53.5006	-0.281663	96.4495	1.0922	0.310205	0.100124	2.08058	CT	CC	6.648	7.052	6.989
1080	S	120.65	343.013	569.873	372.505	0.8128	Tr	3	4	.	106.451	194	32.89	34.72	508.244	509.058	26.761	2.795	6.889	3.942	127	1.415	24.08	26.74	649.16	649.212	29.302	3.117	7.787	4.202	193	1.658	37.221	0.216252	44.1651	0.408393	-64.1858	0.183079	80.163	1.2264	0.413413	4.30229	1.48133	CT	CT	6.152	6.487	6.529
1081	S	115.57	242.287	442.831	264.065	0.8128	Tr	3	4	.	87.0966	201	24.96	30.83	474.895	475.244	26.915	2.814	6.104	3.439	184	1.319	23.28	25.88	501.8	502.348	27.361	2.871	6.273	3.486	198	1.362	60.3745	0.0964916	20.1855	-0.308127	-12.6757	-0.960946	99.3688	1.14057	0.49252	2.41388	1.4189	CT	CC	5.057	5.106	5.373
1082	S	113.284	303.993	594.828	373.412	1.4478	Md	7	20	3	78.7095	178	35.99	36.24	459.888	460.309	25.857	2.68	6.359	3.676	128	1.316	32.22	35.54	520.23	520.449	27.348	2.869	6.768	3.81	160	1.429	65.7433	0.227006	30.1483	-0.745729	-2.58764	-0.147972	116.759	0.899245	0.515912	1.08708	2.56918	CT	CC	7.76	8.064	8.071
1083	S	119.38	325.771	597.55	378.857	0.6096	Sm	5	2	3	79.3547	175	33.99	35.26	499.906	501.147	26.746	2.793	6.748	3.855	135	1.396	26.72	29.6	616.29	617.661	28.907	3.067	7.494	4.074	191	1.596	44.2567	0.140729	28.0278	-0.0331073	-38.1051	-0.0515059	109.841	1.41077	0.435322	5.12038	2.51126	TT	CC	7.328	7.719	7.689
1084	S	118.872	334.846	585.753	366.606	1.0414	Sm	5	2	2	101.935	184	33.07	34.81	496.571	496.922	26.503	2.762	6.767	3.883	126	1.393	26.98	29.88	594.04	595.443	28.605	3.029	7.412	4.079	175	1.566	54.9684	0.0820441	22.1892	-0.737775	-31.5189	-0.373989	103.517	1.11623	0.51826	5.17132	2.64559	CC	CT	6.855	7.13	7.189
1085	S	119.38	259.528	495.009	305.354	0.762	Sl	4	3	2	81.9353	205	27.21	31.93	499.906	500.105	27.234	2.855	6.372	3.569	183	1.371	25.01	27.75	535.1	536.053	27.809	2.928	6.592	3.627	201	1.427	31.2613	0.0362736	18.6005	0.114363	-38.7652	0.265768	78.9082	1.40773	0.253612	2.78045	2.2082	CC	CC	5.681	5.791	6.015
1086	S	114.046	266.788	495.463	315.789	1.0668	Sl	4	3	3	73.5482	201	30.36	33.48	464.89	465.406	26.501	2.762	6.193	3.534	159	1.316	27.21	30.12	515.3	515.309	27.446	2.882	6.514	3.631	185	1.401	70.2969	0.224979	14.5125	-1.11948	-12.6196	-1.19623	78.8245	0.844715	0.392389	-0.122549	2.57894	CT	CT	5.724	5.87	6.049
1087	S	120.396	372.051	574.41	362.069	1.9812	Sl	4	3	3	81.9353	162	32.03	34.3	506.576	507.442	26.377	2.746	7.001	4.046	106	1.418	31.82	35.12	509.88	511.004	26.497	2.761	7.027	4.054	108	1.424	84.2764	0.227733	43.6244	-0.846398	1.8966	-1.49275	89.5579	0.95398	0.493249	1.31831	1.672	CC	CC	6.836	6.844	7.16
1088	S	119.126	343.92	621.143	385.209	0.635	Sl	4	3	2	95.4837	143	34.68	35.6	498.239	499.255	26.479	2.759	6.823	3.922	121	1.397	25.05	27.8	652.4	652.773	29.356	3.124	7.813	4.211	194	1.663	66.5862	0.215127	39.1013	-0.444909	-5.72663	-1.12769	82.9864	1.37916	0.380027	2.69973	2.8047	CC	CC	8.503	9.136	8.877
1089	S	120.65	382.94	627.949	391.561	1.1684	Sl	4	3	2	110.968	128	34.64	35.58	508.244	509.484	26.309	2.737	7.053	4.088	100	1.419	26.63	29.5	636.5	636.842	29.24	3.109	7.929	4.354	163	1.652	50.3191	0.0990952	17.3725	-0.0317151	-13.6508	-1.36307	75.2463	1.14158	0.351466	0.51939	2.03569	CT	CC	8.701	9.269	9.06
1090	S	122.936	345.735	563.521	360.254	0.6858	Sm	5	2	3	118.064	199	30.82	33.7	523.251	523.921	27.121	2.84	7.005	3.986	133	1.444	24.1	26.76	630.75	631.785	29.12	3.094	7.696	4.187	184	1.63	53.0772	0.186524	33.0273	0.287896	-20.1494	-0.936903	83.4567	0.707296	0.399378	2.6938	1.40675	CT	CC	5.963	6.187	6.335
1091	S	121.92	304.9	570.327	353.448	1.2192	Sl	4	3	2	107.742	192	30.61	33.6	516.581	517.374	27.297	2.863	6.75	3.806	158	1.422	26.34	29.19	584.85	585.922	28.459	3.01	7.179	3.928	191	1.535	63.1751	0.316901	40.9288	-0.105992	-35.3846	0.0283537	80.0464	0.971757	0.632751	5.76676	1.73374	TT	CC	6.736	6.912	7.072
1092	S	113.538	285.39	516.334	309.437	1.0668	Sm	5	2	2	85.8063	186	29.98	33.29	461.555	462.026	26.182	2.721	6.274	3.605	143	1.315	27.07	29.98	508.16	509.115	27.27	2.859	6.585	3.705	168	1.4	78.5113	0.289423	33.9867	-0.797005	2.10004	-1.78208	102.884	1.24118	0.508244	2.03886	1.75733	CT	CT	6.218	6.346	6.521
1093	S	116.586	290.381	543.103	347.096	0.4826	Sl	4	3	1	105.161	190	32.21	34.39	481.564	481.877	26.618	2.777	6.437	3.671	150	1.354	22.94	25.52	629.88	631.024	28.943	3.072	7.354	3.919	221	1.594	30.9165	0.178295	49.3686	0.828037	-67.9856	0.368062	76.2464	1.00996	0.382844	2.50944	1.6611	CT	CC	6.338	6.685	6.681
1094	S	110.998	274.047	490.472	317.151	0.889	Sl	4	3	2	96.774	177	31.74	34.15	444.881	444.998	25.873	2.682	6.097	3.52	142	1.281	24.83	27.56	555.4	555.517	28.024	2.955	6.806	3.732	199	1.47	73.3754	0.203216	29.5388	-1.18527	16.4565	-1.03984	121.009	1.22393	0.502479	1.91752	2.30268	CT	CT	5.911	6.173	6.225
1095	S	119.38	294.918	524.955	343.013	0.8382	Sl	4	3	3	80.645	197	30.68	33.64	499.906	499.911	26.978	2.822	6.584	3.73	156	1.39	26.19	29.02	571.84	572.85	28.279	2.987	7.039	3.86	192	1.509	52.2541	0.129597	22.4306	0.0354982	-27.5343	-0.853299	116.627	1.40609	0.47264	4.04437	1.905	CT	CT	5.925	6.115	6.273
1096	S	116.586	300.363	529.038	325.771	1.524	Sl	4	3	3	75.4837	166	30.24	33.42	481.564	482.226	26.524	2.765	6.491	3.712	143	1.356	29.41	32.51	494.84	495.484	26.848	2.806	6.581	3.742	150	1.381	60.3103	0.201773	30.5359	-1.28308	7.9803	-1.85985	100.238	0.92913	0.555248	2.44687	2.50695	TT	CC	6.759	6.805	7.067
1097	S	119.634	274.047	580.309	345.281	0.6096	Tr	3	4	.	84.516	147	30.79	33.69	501.574	502.273	27.205	2.851	6.475	3.64	173	1.383	24.08	26.74	608.96	609.009	28.633	3.032	7.122	3.807	223	1.551	59.2221	0.18126	22.3045	-1.30123	-19.5277	-0.432739	101.744	1.00766	0.475052	2.03253	2.13715	CT	CT	8.545	8.963	8.88
1098	S	116.078	316.697	604.809	372.051	0.9144	Sm	5	2	2	87.0966	149	34.72	35.62	478.23	478.667	26.215	2.725	6.551	3.77	129	1.354	27.49	30.43	593.92	595.058	28.59	3.027	7.305	3.997	187	1.556	93.7358	0.248264	12.6065	-1.55109	0.336057	-1.28042	112.057	0.80624	0.586585	4.13288	2.87734	TT	CC	8.482	9.01	8.824
1099	S	116.586	283.122	501.815	318.058	1.2446	Sl	4	3	3	95.4837	192	29.53	33.07	481.564	482.76	26.747	2.793	6.4	3.641	156	1.352	26.6	29.47	528.42	529.493	27.65	2.908	6.7	3.731	180	1.432	67.7571	0.279945	24.8258	-0.770819	-22.0014	-0.654583	73.6656	0.98567	0.578721	-0.85548	2.64588	CT	CC	5.793	5.931	6.124
1100	S	114.554	278.584	504.083	316.243	1.1684	Sl	4	3	1	93.5482	199	30.19	33.4	468.225	469.034	26.461	2.756	6.284	3.593	152	1.326	26.34	29.19	529.9	530.939	27.69	2.913	6.681	3.713	184	1.432	52.5933	0.158621	23.4173	-0.815686	-25.0564	-1.89008	104.657	1.05093	0.170321	1.02673	0.84767	CT	CC	5.764	5.937	6.096
1101	S	118.618	368.421	628.403	401.089	0.889	Sl	4	3	2	87.7418	138	36.36	36.42	494.904	495.807	26.039	2.703	6.898	4.004	102	1.393	27.07	29.98	643.53	644.272	29.334	3.121	7.899	4.307	175	1.661	43.876	0.118732	22.6658	-0.577207	-42.7327	-0.950235	61.3409	0.847564	0.372804	0.371263	2.26474	TT	CC	8.517	9.181	8.889
1102	S	121.92	268.603	566.697	362.069	0.9652	Sm	5	2	2	90.9676	194	31.4	33.99	516.581	517.585	27.511	2.89	6.536	3.642	185	1.404	27.27	30.2	582.7	583.518	28.383	3.001	6.936	3.744	216	1.508	32.6039	0.21037	42.797	0.0682505	-41.7137	-0.116255	73.5096	1.52801	0.299474	0.803059	1.3711	CT	CC	6.981	7.177	7.335
1103	S	117.602	272.232	509.528	306.715	1.3716	Sm	5	2	2	87.0966	189	28.06	32.35	488.234	488.369	26.928	2.816	6.377	3.606	167	1.359	28.36	31.37	483.49	484.267	26.867	2.808	6.348	3.597	165	1.351	54.8544	0.0159961	27.6527	-0.29521	-4.44725	-0.725255	81.681	1.40454	0.358417	-0.661035	2.31068	CT	CC	6.231	6.219	6.529
1104	S	115.316	314.882	574.864	356.171	0.6604	Sm	5	2	2	89.0321	191	33.57	35.05	473.227	474.263	26.129	2.714	6.508	3.751	128	1.344	25.86	28.67	596.55	597.082	28.597	3.028	7.308	3.993	189	1.56	51.1648	0.180281	38.4638	-0.820784	-23.4572	-1.51809	86.8584	1.25677	0.349081	3.51228	1.68602	CC	CT	6.716	7.091	7.05
1105	S	120.396	307.623	585.299	372.505	0.889	Sl	4	3	2	95.4837	160	32.99	34.77	506.576	507.324	27.056	2.832	6.699	3.797	151	1.404	25.99	28.82	618.6	619.517	28.874	3.063	7.397	3.991	204	1.589	54.4423	0.156039	32.5616	-0.186143	-26.2309	-0.820467	82.9329	1.24846	0.348021	3.02537	2.55588	CT	CT	7.7	8.107	8.064
1106	S	118.618	356.624	625.681	388.838	1.0668	Tr	3	4	.	99.3546	129	35.23	35.87	494.904	495.814	26.208	2.724	6.854	3.962	110	1.395	26.06	28.89	641.6	641.607	29.248	3.111	7.821	4.253	181	1.653	81.1766	0.145065	13.5939	-1.47376	32.8473	-1.57195	122.93	1.24975	0.535311	5.8504	2.30996	TT	CC	9.049	9.723	9.408
1107	S	124.206	335.753	605.263	382.033	1.143	Sm	5	2	2	97.4192	148	32.31	34.43	531.588	531.997	27.384	2.874	7.011	3.963	144	1.456	28.06	31.05	599.54	599.674	28.632	3.032	7.447	4.093	176	1.576	44.1634	0.233245	21.2417	-0.271387	-43.8612	0.734981	.	.	.	.	.	CT	CC	8.219	8.5	8.574
1108	S	115.316	303.993	558.984	333.938	1.1176	Sl	4	3	2	92.2579	162	31.51	34.05	473.227	474.149	26.272	2.733	6.453	3.708	136	1.341	26.53	29.4	552.99	553.062	27.938	2.944	6.975	3.871	176	1.484	79.9515	0.13306	27.0221	-0.581059	-12.732	-0.282846	91.1877	1.00657	0.488158	0.0631567	2.58042	CT	CT	7.293	7.604	7.633
1109	S	119.126	269.51	542.65	338.022	0.2032	Sl	4	3	2	83.8708	195	30.33	33.46	498.239	499.247	27.19	2.849	6.427	3.613	175	1.374	22.9	25.47	617.12	617.436	28.705	3.041	7.14	3.793	230	1.56	37.4337	0.266743	40.3675	0.166368	-22.8843	-0.0462064	97.2075	1.14156	0.0435325	1.74204	1.23605	CC	CC	6.45	6.736	6.803
1110	S	108.966	279.492	485.481	304.9	1.3462	Sl	4	3	3	90.9676	194	31.44	34.01	431.541	431.62	25.377	2.619	6.032	3.509	130	1.256	27.12	30.04	500.66	500.869	27.124	2.841	6.5	3.664	168	1.384	51.2973	0.125859	29.7096	-0.289417	-29.7582	-0.911291	96.6197	1.30965	0.206401	1.26443	2.11456	CC	CC	5.556	5.756	5.875
1111	S	114.554	296.733	509.982	329.855	0.8636	Sl	4	3	2	83.8708	197	31.45	34.01	468.225	468.413	26.19	2.722	6.379	3.667	138	1.33	25.83	28.64	558.16	558.727	28.059	2.96	6.965	3.846	184	1.488	54.1365	0.165347	45.1781	-0.765351	-18.502	-0.183197	98.9814	1.32379	0.345706	2.0458	1.58956	CC	CT	5.666	5.9	6.008
1112	S	125.73	276.77	521.325	314.428	1.2192	Sl	4	3	3	92.903	180	25.44	31.07	541.593	542.558	27.87	2.935	6.742	3.724	191	1.45	26.58	29.45	523.37	524.201	27.58	2.899	6.629	3.693	182	1.42	76.5161	0.291743	25.3618	-1.03804	2.51632	-0.94935	101.977	1.05225	0.531245	2.94808	1.94435	CT	CT	6.483	6.439	6.803
1113	H	114.554	313.975	519.51	332.123	1.397	Sm	5	2	3	84.516	131	35.81	36.15	401.738	401.881	23.318	2.357	5.947	3.555	84	1.196	29.15	32.22	508.38	508.563	27.012	2.827	6.743	3.826	147	1.409	76.7884	0.242632	35.132	-0.467856	-18.6944	-0.957457	100.203	1.24696	0.414884	2.69493	2.37168	CC	TT	7.295	7.799	7.606
1114	H	116.078	287.659	477.768	352.541	0.6858	Sm	5	2	1	98.0643	206	37.2	36.83	409.748	409.937	24.427	2.498	5.913	3.484	110	1.216	25.3	28.06	600.15	601.144	28.621	3.031	7.163	3.866	210	1.548	34.7913	0.0735651	37.7895	0.339998	-64.8605	-0.200492	62.1967	1.17972	0.25927	5.52462	0.853825	CC	TT	5.028	5.416	5.373
1115	H	115.824	236.842	412.886	290.835	0.6858	Sl	4	3	2	92.2579	197	31.59	34.08	408.413	408.692	25.498	2.634	5.634	3.275	151	1.201	23.67	26.3	535.1	536.138	27.83	2.93	6.44	3.508	219	1.41	54.0666	0.038038	24.8724	-0.00660708	-44.3603	-0.558469	75.9766	1.48802	0.539386	-2.03402	2.82487	CT	CC	4.607	4.812	4.919
1116	H	121.412	270.417	421.96	301.724	0.9144	Sl	4	3	2	72.9031	202	30.76	33.67	437.783	438.147	25.746	2.666	6.029	3.488	141	1.266	26.26	29.1	509.73	510.505	27.376	2.873	6.504	3.638	180	1.394	12.8242	0.150792	21.0758	-0.467159	-57.0813	-0.265448	75.2358	1.14549	0.292348	-1.22593	2.10568	CC	CT	4.421	4.522	4.732
1117	H	116.84	263.158	434.211	299.456	1.0414	Sl	4	3	2	78.7095	149	32.05	34.31	413.753	414.575	25.179	2.594	5.821	3.398	133	1.218	26.42	29.28	503.82	503.839	27.272	2.86	6.419	3.593	182	1.38	36.9345	0.0695356	21.8298	-0.362817	-51.0832	0.013514	71.2347	1.63179	0.304832	-0.957799	2.31431	CT	CC	5.532	5.746	5.825
1118	H	117.348	301.27	516.788	367.967	0.762	Sl	4	3	2	101.29	188	38.2	37.33	416.423	417.437	24.415	2.497	6.027	3.554	104	1.233	24.92	27.65	629.02	630.122	28.975	3.076	7.418	3.973	213	1.6	40.7618	0.22767	34.396	-0.279173	-38.211	-0.657896	77.7019	1.19579	0.364958	2.49796	1.63342	CT	CT	5.795	6.264	6.131
1119	H	112.776	282.214	480.944	309.437	1.4732	Sl	4	3	3	87.0966	130	34.3	35.41	392.394	392.516	23.842	2.424	5.755	3.415	103	1.18	28.07	31.06	492.16	493.002	26.966	2.821	6.463	3.659	162	1.371	69.188	0.187732	26.0448	-0.970126	-9.09277	-0.954151	71.6756	1.11759	0.444613	0.844442	2.48802	CC	TT	6.893	7.329	7.203
1120	H	122.936	343.92	588.022	351.633	2.8194	Sm	5	2	3	74.1934	125	34.86	35.69	445.792	446.244	24.581	2.518	6.417	3.786	90	1.29	36.88	40.59	413.48	413.607	22.992	2.316	6.13	3.689	69	1.209	5.28818	0.0358389	-1.15612	-0.387555	-65.6541	1.35599	64.0696	0.876425	0.372612	1.67643	2.28987	CT	CT	9.611	9.319	9.821
1121	H	119.38	281.307	491.833	321.234	1.2192	Tr	3	4	.	91.6127	139	33.22	34.88	427.103	427.318	25.205	2.597	6.01	3.505	126	1.248	25.99	28.81	542.87	543.526	27.864	2.935	6.777	3.748	188	1.455	39.4679	0.281933	29.23	-0.639435	-44.9294	-0.136271	84.9323	1.14791	0.413296	2.61045	2.1805	CC	CT	6.755	7.165	7.084
1122	H	116.078	283.122	456.443	287.205	1.1684	Sl	4	3	4	76.1289	125	31.17	33.88	409.748	410.251	24.561	2.515	5.893	3.467	114	1.215	26.95	29.85	477.24	477.485	26.591	2.773	6.368	3.631	153	1.344	25.1453	0.18997	-16.0537	-0.857119	-14.697	-1.07228	.	.	.	.	.	CT	CT	6.427	6.666	6.727
1123	H	115.316	274.047	479.583	347.55	1.397	Sm	5	2	3	76.774	174	36.99	36.73	405.743	406.356	24.638	2.525	5.819	3.421	119	1.204	29.97	33.11	518.04	518.338	27.475	2.885	6.577	3.671	181	1.41	50.6714	0.192161	35.9275	-0.477947	-54.8682	-0.882656	65.4975	1.1053	0.362255	2.66599	1.54416	CT	CT	5.832	6.097	6.128
1124	S	128.016	395.644	658.348	411.978	0.8128	Sl	4	3	3	93.5482	117	33.51	35.02	556.6	557.371	27.607	2.902	7.463	4.249	117	1.518	26.54	29.4	668.1	668.528	29.741	3.173	8.191	4.46	169	1.708	39.9972	0.282604	41.1729	-0.174588	-36.4782	0.243252	80.7833	1.4425	0.306944	-1.34496	1.83873	CT	CC	9.781	10.258	10.132
1125	H	117.602	343.92	573.956	339.383	1.2192	Md	7	5	2	72.2579	172	35.48	35.99	417.758	418.025	23.232	2.346	6.169	3.703	72	1.22	30.92	34.14	490.77	490.834	26.201	2.724	6.768	3.905	116	1.385	92.7446	0.130329	27.1026	-1.53969	30.4887	-1.26911	92.7564	0.912748	0.551114	1.72304	2.48373	CC	CT	7.049	7.427	7.359
1126	H	124.46	334.846	605.263	371.143	0.9398	Sm	5	2	3	89.6772	152	36.16	36.33	453.802	453.875	25.078	2.581	6.452	3.778	101	1.311	27.42	30.35	593.7	593.932	28.547	3.022	7.406	4.079	174	1.566	55.8346	0.182702	29.3543	-0.305533	-6.90947	-1.05238	97.7676	1.22061	0.403163	3.05609	2.43439	TT	CC	8.112	8.785	8.465
1127	H	116.332	326.679	516.788	306.261	1.3208	Sl	4	3	1	84.516	188	32.84	34.7	411.083	411.821	23.443	2.373	6.066	3.626	81	1.212	27.47	30.41	497.07	497.222	26.599	2.774	6.731	3.852	132	1.391	72.3149	0.136852	41.2602	-0.452809	-18.1489	-1.13003	84.9074	1.35895	0.534386	0.117565	2.30463	CT	CT	5.741	5.99	6.057
1128	H	118.618	301.27	499.093	310.345	1.397	Sl	4	3	3	74.1934	196	32.47	34.51	423.098	423.738	24.656	2.527	6.077	3.572	108	1.246	28.6	31.63	485.01	485.424	26.587	2.773	6.519	3.723	144	1.363	25.1693	0.127717	25.8723	0.211022	-39.0922	-0.135669	88.1303	1.45218	0.348197	0.089417	1.58622	CT	CC	5.588	5.774	5.899
1129	H	115.824	296.733	462.341	288.113	0.9652	Sl	4	3	2	76.774	194	31.33	33.96	408.413	408.921	24.161	2.464	5.944	3.515	102	1.216	25.97	28.79	494.27	494.491	26.846	2.805	6.556	3.725	152	1.379	56.8078	0.177392	26.8715	-0.472478	-26.6788	-0.895153	73.1766	1.28369	0.349703	3.28096	1.80238	TT	CC	4.965	5.154	5.283
1130	H	119.126	313.975	529.492	318.058	1.5494	Md	7	5	3	73.5482	192	33.01	34.78	425.768	426.617	24.474	2.504	6.151	3.626	100	1.252	31.96	35.27	442.63	442.956	25.097	2.583	6.281	3.672	110	1.287	77.1046	0.243298	38.3886	-0.925941	-1.91802	-0.274548	128.484	1.16723	0.644111	-1.6587	3.35202	CT	CC	6.237	6.252	6.516
1131	H	119.888	301.27	503.63	299.002	1.2192	Sm	5	2	3	76.1289	198	31	33.8	429.773	430.137	24.891	2.557	6.127	3.59	112	1.258	28.24	31.24	474.02	474.413	26.299	2.736	6.443	3.699	138	1.342	58.3442	0.214199	26.5937	-1.02356	-25.0394	-0.998796	128.572	1.24001	0.584464	2.67668	2.5706	CT	CT	5.672	5.814	5.976
1132	H	120.904	345.735	582.577	366.152	0.8382	Sm	5	2	1	98.0643	166	36.87	36.67	435.113	435.476	24.052	2.451	6.329	3.761	82	1.263	26.28	29.12	604.57	605.153	28.73	3.045	7.536	4.145	172	1.589	70.2157	0.0231351	39.4515	-0.260549	-23.1559	-1.14977	71.3845	0.8298	0.283688	1.08177	2.47676	CT	CC	7.033	7.644	7.378
1133	S	122.428	342.105	524.501	328.04	1.0668	Sl	4	3	3	79.3547	201	28.05	32.35	519.916	520.857	27.083	2.836	6.965	3.964	134	1.436	27.05	29.96	535.96	536.534	27.448	2.882	7.073	3.998	142	1.466	60.0532	0.147173	40.0521	-0.266113	-20.0421	-0.555439	107.814	1.18327	0.468673	0.271701	2.37478	CC	CC	5.448	5.481	5.785
1134	S	121.92	355.717	533.122	322.142	0.5588	Sm	5	2	3	74.1934	174	27.72	32.18	516.581	517.845	26.884	2.81	7.007	4.009	123	1.434	25.73	28.52	548.37	548.782	27.636	2.906	7.223	4.078	139	1.491	76.7643	0.131956	27.9124	-0.516967	26.5187	-1.72844	117.121	1.8804	0.461556	2.49951	2.37251	CC	CC	5.831	5.896	6.169
1135	H	116.586	288.566	458.711	287.659	1.8542	Sm	5	2	3	66.4515	196	31.04	33.81	412.418	412.607	24.51	2.509	5.938	3.495	111	1.221	31.64	34.92	402.85	403.306	24.139	2.462	5.865	3.469	105	1.203	74.6249	0.149604	28.9757	-0.857844	-19.815	-1.48139	83.3266	1.00671	0.485274	2.78176	2.03088	CT	CT	5.202	5.14	5.437
1136	H	123.698	356.624	573.049	348.457	0.9398	Sm	5	2	2	92.2579	172	34.32	35.42	449.797	450.954	24.509	2.509	6.487	3.84	84	1.293	26.8	29.69	570.11	570.357	28.087	2.963	7.371	4.125	149	1.53	62.193	0.237386	22.9849	0.0110158	-36.2697	-0.445708	97.7606	1.17961	0.435685	2.91045	2.10304	CC	.	6.658	7.042	6.974
1137	H	118.872	303.085	508.167	305.808	1.0414	Sl	4	3	2	85.8063	201	31.97	34.27	424.433	424.577	24.631	2.524	6.095	3.583	107	1.249	26.06	28.89	518.96	519.184	27.329	2.867	6.755	3.804	160	1.426	45.5887	0.143116	39.8429	-0.163711	-25.8969	-0.558596	91.0167	1.79762	0.230476	1.47989	1.28713	CC	CT	5.587	5.85	5.915
1138	H	117.602	374.773	638.838	385.662	0.9398	Md	7	9	2	90.3224	138	39.75	38.09	417.758	418.426	22.283	2.226	6.229	3.799	49	1.197	29.29	32.38	585.21	586.107	28.363	2.998	7.561	4.227	145	1.561	26.9381	0.280162	35.2536	-0.170844	-44.0451	0.485074	68.4659	1.71133	0.386754	-0.898907	2.9052	CC	TT	8.907	9.968	9.237
1139	H	121.412	327.586	560.345	330.309	1.3208	Sl	4	3	2	99.9998	172	33.39	34.97	437.783	438.304	24.625	2.523	6.298	3.708	97	1.277	26.89	29.78	541.87	542.773	27.681	2.911	7.038	3.952	155	1.473	55.4793	0.219338	27.0921	-0.600947	-30.3146	-1.09594	56.2441	0.950021	0.302149	-0.312868	2.55944	CT	CC	6.813	7.182	7.135
1140	H	120.142	320.327	552.632	338.929	1.2446	Sm	5	2	2	94.8385	180	34.61	35.56	431.108	431.324	24.499	2.507	6.217	3.664	98	1.263	27.87	30.84	538.92	539.182	27.628	2.905	6.979	3.916	158	1.466	50.3388	0.140085	31.1488	-0.626141	-41.6035	-1.05855	73.2246	1.17118	0.406947	-1.30475	1.89701	TT	CT	6.582	6.942	6.897
1141	S	119.126	346.642	535.844	330.762	1.27	Sl	4	3	2	94.1934	193	29.66	33.13	498.239	499.186	26.442	2.754	6.835	3.933	119	1.398	27.05	29.96	539.98	540.575	27.511	2.89	7.122	4.025	141	1.474	93.1202	0.216068	38.2243	-1.01201	17.3364	-1.25763	114.264	1.17932	0.382464	2.71492	3.39552	CT	CC	5.709	5.801	6.046
1142	S	119.38	357.532	578.947	359.8	1.3208	Sm	5	2	2	90.9676	146	32.23	34.4	499.906	500.637	26.345	2.742	6.895	3.978	112	1.405	28.89	31.95	553.42	554.74	27.784	2.925	7.268	4.096	141	1.5	75.9356	0.173571	25.3248	-0.630797	19.0675	-1.9565	97.813	1.3016	0.418307	2.02983	3.02583	CC	CT	7.464	7.64	7.795
1143	H	120.904	366.606	596.189	377.042	1.397	Md	7	20	3	76.1289	158	37.87	37.16	435.113	435.717	23.512	2.382	6.379	3.828	67	1.25	32.22	35.55	525.59	526.411	27.004	2.826	7.119	4.071	120	1.454	77.7365	0.185429	24.6325	-0.69106	27.1823	-2.07186	119.046	1.27268	0.473617	0.782356	3.2287	CT	CC	7.476	7.905	7.805
1144	H	127.508	343.013	610.708	374.773	1.5494	Sl	4	3	3	93.5482	150	35.5	36	469.822	470.412	25.55	2.641	6.609	3.849	105	1.344	29.26	32.35	569.61	570.36	28.147	2.971	7.299	4.069	158	1.526	44.5288	0.255861	26.8934	-0.513768	-14.1709	-1.31697	109.984	1.5311	0.438032	3.96837	1.75151	CC	TT	8.286	8.775	8.618
1145	H	123.698	307.623	517.241	316.243	0.7874	Sm	5	2	2	92.903	198	31.34	33.96	449.797	449.807	25.448	2.628	6.303	3.666	119	1.298	25.42	28.19	544.62	545.526	27.825	2.93	6.947	3.872	170	1.472	57.7985	0.252769	30.4185	-0.272703	9.05122	-0.580145	85.2915	1.16041	0.281273	1.87891	2.23691	CT	CC	5.698	5.953	6.035
1146	S	118.872	316.697	475.045	297.187	0.8636	Sm	5	2	2	80.645	221	26.66	31.67	496.571	496.943	26.708	2.788	6.678	3.812	139	1.388	26.23	29.07	503.51	504.288	26.903	2.813	6.726	3.827	143	1.4	46.1983	0.210394	20.3777	-0.743736	-25.3993	-0.775823	84.6955	1.51989	0.454582	-1.95954	2.55872	CC	CT	4.691	4.703	5.015
1147	S	110.49	306.715	449.637	274.955	1.5748	Sl	4	3	3	76.1289	216	28.05	32.35	441.546	441.874	25.202	2.597	6.239	3.641	115	1.282	28.61	31.65	432.58	433.564	24.919	2.561	6.174	3.618	110	1.265	48.8507	0.131421	28.4572	-0.375716	-30.6567	-1.42435	122.634	1.26061	0.459727	1.73222	2.39508	CT	CC	4.526	4.511	4.818
1148	H	122.682	349.365	563.975	351.633	1.3462	Sm	5	2	3	87.0966	175	34.94	35.73	444.457	444.571	24.373	2.491	6.421	3.801	85	1.284	29.11	32.19	537.83	538.359	27.44	2.881	7.121	4.031	138	1.471	72.1029	0.201655	31.9517	-0.728057	-27.1144	-0.915956	112.712	0.788981	0.466618	-0.0187168	3.47696	CC	CT	6.578	6.872	6.883
1149	H	118.11	313.975	534.936	325.771	1.1176	Sl	4	3	2	84.516	189	34.06	35.29	420.428	420.53	24.194	2.469	6.107	3.611	96	1.241	26.9	29.79	535.01	536.054	27.625	2.904	6.921	3.881	161	1.457	73.5755	0.201976	33.202	-0.68462	-4.64024	-1.25344	107.668	1.35151	0.407631	3.26889	2.23681	CT	CC	6.123	6.445	6.458
1150	S	122.936	354.809	598.004	363.43	0.6858	Sl	4	3	2	87.7418	141	31.11	33.85	523.251	524.25	27.059	2.832	7.049	4.021	127	1.446	25.39	28.16	614.8	615.619	28.899	3.066	7.649	4.201	171	1.608	25.203	0.0488726	25.2049	0.469625	-42.1564	-1.35343	86.9783	1.8716	0.259306	5.63183	1.29315	CT	CT	7.947	8.282	8.31
1151	S	120.904	318.512	528.584	308.076	1.4224	Sm	5	2	2	81.9353	177	26.84	31.75	509.911	510.571	27.033	2.829	6.778	3.848	145	1.412	28.97	32.04	475.74	475.833	26.096	2.71	6.542	3.771	126	1.35	65.4711	0.046386	27.785	-0.557627	24.2652	0.143782	120.246	1.03585	0.450141	2.71626	2.31832	CT	CT	6.345	6.257	6.635
1152	H	122.936	372.958	615.245	398.367	0.9144	Sl	4	3	1	112.258	149	39.17	37.8	445.792	445.976	23.859	2.426	6.49	3.881	69	1.274	25.48	28.26	664.96	665.378	29.62	3.158	8.054	4.361	181	1.698	38.2672	0.10812	43.6959	0.104217	-42.5738	0.117569	98.459	1.7825	0.163972	3.18574	2.17489	CC	CC	7.689	8.567	8.066
1153	H	123.19	410.163	602.541	399.728	1.6256	Sm	5	2	2	108.387	104	39.22	37.82	447.127	447.443	22.949	2.31	6.567	3.999	43	1.249	29.92	33.06	595.91	597.197	28.512	3.017	7.799	4.386	128	1.589	49.364	0.161301	30.4479	-0.11937	-7.69033	-0.956162	107.283	1.33026	0.395558	2.54181	1.96549	CC	CT	8.647	9.4	9.004
1154	H	122.428	387.477	584.392	369.782	1.5748	Sm	5	2	2	96.774	101	36.7	36.59	443.122	443.603	23.358	2.362	6.494	3.918	57	1.257	29.88	33.02	552.32	553.017	27.547	2.894	7.399	4.21	120	1.509	62.4964	0.0556327	24.6471	-0.719867	-24.4523	-1.23002	106.103	1.42756	0.378862	3.31567	2.23757	CT	CT	8.934	9.538	9.264
1155	H	124.968	401.089	627.949	416.515	1.5494	Sl	4	3	3	99.3546	109	40.18	38.3	456.472	456.839	23.71	2.407	6.643	4.001	56	1.282	29.68	32.8	624.54	625.497	29.081	3.089	7.945	4.406	147	1.636	45.2193	0.141595	46.4322	0.785765	-49.0786	-0.549347	101.57	1.14615	0.331277	1.4252	1.38322	CT	CC	9.336	10.244	9.675
1156	H	127	403.811	581.67	358.439	1.9558	Md	7	9	3	81.9353	91	34.15	35.34	467.152	467.474	24.189	2.468	6.747	4.041	61	1.308	34.09	37.57	468.18	468.917	24.266	2.478	6.757	4.044	62	1.311	56.9027	0.231935	22.5803	-0.40202	-22.7862	-0.647665	107.136	0.708036	0.467321	3.29436	1.90081	CC	CT	9.45	9.457	9.771
1157	H	119.888	349.365	508.167	333.031	1.7526	Sm	5	2	3	78.0644	91	34.15	35.34	429.773	430.21	23.703	2.406	6.291	3.757	76	1.248	31.26	34.51	475.95	476.447	25.653	2.654	6.68	3.888	104	1.356	65.5498	0.28616	24.3598	-0.453281	-23.5745	0.0895441	113.235	1.1271	0.474571	3.58448	1.50544	CT	CC	8.064	8.323	8.366
1158	H	123.444	427.405	646.098	413.793	0.8128	Sm	5	2	2	94.8385	100	40.43	38.42	448.462	448.62	22.534	2.258	6.602	4.055	31	1.236	27.3	30.23	658.61	658.63	29.671	3.164	8.287	4.571	146	1.701	90.0342	0.105142	21.5737	-0.931587	-3.691	-1.78694	96.2432	1.14647	0.527681	2.9871	2.33707	CC	TT	9.733	10.965	10.086
1159	H	113.792	350.272	535.39	351.18	2.032	Sm	5	2	3	90.9676	103	37.82	37.14	397.733	397.849	21.842	2.17	5.993	3.658	53	1.162	32.05	35.37	490.11	490.146	26.093	2.71	6.791	3.927	111	1.386	53.9187	0.177358	26.2709	-0.409823	-24.6201	-1.56966	70.3738	1.49766	0.387246	2.66412	2.13184	CT	CC	8.309	8.849	8.613
1160	H	125.222	412.886	598.004	357.985	2.4384	Md	7	9	4	83.8708	93	34.7	35.61	457.807	458.843	23.531	2.384	6.674	4.041	49	1.275	36.21	39.86	433.59	433.785	22.022	2.193	6.437	3.965	31	1.207	71.2208	0.148905	30.7015	-0.644299	-8.59691	-0.525298	101.543	1.34518	0.586165	1.00621	1.86013	CT	CC	9.983	9.791	10.284
1161	H	116.84	335.753	496.37	324.864	1.651	Sm	5	2	3	76.1289	91	34.39	35.46	413.753	414.598	23.312	2.357	6.113	3.664	76	1.214	30.76	33.97	471.89	472.03	25.718	2.662	6.594	3.829	111	1.349	68.3876	0.255859	34.4417	-0.861456	-3.73627	-2.03109	69.0638	0.993461	0.404429	2.00768	1.42919	CC	CT	8.017	8.309	8.311
1162	H	119.126	340.29	517.241	334.392	1.3716	Sm	5	2	3	83.8708	107	34.52	35.52	425.768	426.092	23.748	2.412	6.232	3.715	80	1.243	29.12	32.19	512.21	512.931	26.89	2.811	6.903	3.94	131	1.422	61.903	0.108081	29.9362	-0.566099	-5.70575	-0.901369	103.973	0.677417	0.450338	2.36272	2.13964	CC	CT	7.651	8.049	7.957
1163	H	123.444	374.773	569.873	378.403	1.6256	Sm	5	2	3	90.3224	101	37.16	36.82	448.462	449.333	23.992	2.443	6.519	3.894	70	1.279	30.72	33.93	551.61	552.074	27.598	2.901	7.336	4.159	128	1.502	58.0791	0.173832	30.0346	-0.504122	-8.24324	-0.844746	.	.	.	.	.	CC	CT	8.753	9.281	9.075
1164	H	118.872	363.884	505.445	330.762	2.0066	Sm	5	2	3	97.4192	110	34.27	35.4	424.433	425.203	23.027	2.32	6.274	3.787	62	1.224	31.1	34.34	475.16	476.253	25.405	2.622	6.724	3.936	94	1.35	58.8789	0.229315	32.2747	-0.708757	-27.5628	-0.965187	90.342	1.07701	0.237931	2.93008	1.70886	CC	CT	6.712	6.9	7.035
1165	H	114.3	297.641	458.258	292.196	1.3716	Sl	4	3	3	95.4837	112	32.21	34.39	400.403	400.772	23.769	2.415	5.883	3.495	96	1.198	26.69	29.57	488.78	489.661	26.745	2.793	6.526	3.717	149	1.369	44.1039	0.00643842	28.3508	-0.210623	-4.7758	-0.420276	111.808	1.34027	0.357202	-1.71625	2.10918	CC	CC	6.61	6.928	6.908
1166	H	115.062	325.771	500.907	323.503	1.7526	Sl	4	3	3	79.9998	101	34.85	35.68	404.408	404.86	23.104	2.33	6.003	3.602	77	1.196	30.13	33.29	479.96	481.184	26.186	2.722	6.609	3.809	124	1.358	55.7625	0.204695	37.2789	-0.552349	-10.1427	-1.25268	77.2514	0.800668	0.429761	2.69405	1.85239	CC	CT	7.867	8.24	8.157
1167	H	120.396	355.717	536.298	349.365	1.3462	Sl	4	3	3	89.6772	103	35.49	35.99	432.443	432.795	23.657	2.4	6.33	3.785	73	1.251	28.08	31.07	550.97	552.329	27.741	2.919	7.242	4.083	141	1.495	46.4815	0.10864	19.1797	-0.353607	-43.3971	-0.147823	115.504	0.474029	0.287375	2.67056	1.60341	TT	CC	7.974	8.495	8.291
1168	H	117.094	361.162	544.465	353.448	1.5494	Md	7	9	2	92.903	108	36.95	36.71	415.088	415.194	22.528	2.257	6.18	3.749	57	1.201	31.35	34.6	504.67	505.21	26.437	2.753	6.944	4.003	112	1.415	61.7317	0.0499938	29.7949	-0.468214	-9.21469	-1.2286	85.6159	1.07285	0.315836	3.35049	1.87538	CC	CC	8.027	8.498	8.35
1169	H	117.094	355.717	539.02	351.633	1.651	Sm	5	2	2	85.1611	109	36.78	36.63	415.088	416.153	22.776	2.289	6.17	3.732	62	1.204	30.67	33.87	512.87	512.897	26.713	2.789	6.979	4.001	120	1.428	71.433	0.206207	17.2113	-0.700907	-18.5369	-0.963205	87.746	1.7433	0.549619	1.27596	2.3395	CT	CT	7.899	8.385	8.219
1170	H	120.904	426.497	608.893	385.209	2.4892	Md	7	9	3	88.3869	91	38.63	37.53	435.113	435.764	21.726	2.155	6.471	4.01	22	1.197	36.67	40.36	466.43	467.351	23.661	2.401	6.776	4.108	45	1.287	48.456	0.0409572	18.3092	-0.2024	-27.256	-0.476111	78.0928	1.07884	0.339595	0.296907	1.69049	CC	CC	9.915	10.167	10.238
1171	H	124.46	410.163	609.8	387.477	1.5748	Md	7	9	3	83.2256	91	37.67	37.06	453.802	454.555	23.36	2.363	6.632	4.02	48	1.267	32.78	36.15	532.04	532.744	26.745	2.793	7.326	4.24	95	1.463	57.0195	0.0423964	22.212	-0.836692	-11.123	-1.58802	107.926	0.570823	0.379752	2.43723	2.07612	CT	CC	10.037	10.585	10.375
1172	H	118.11	360.254	561.706	362.976	1.1938	Sl	4	3	2	98.7095	108	37.49	36.98	420.428	421.216	22.915	2.306	6.229	3.763	62	1.216	27.02	29.92	588.04	588.1	28.413	3.004	7.505	4.175	155	1.563	57.9452	0.219648	25.0726	-0.937576	4.50139	-0.955386	106.808	0.615137	0.420493	4.23162	1.83213	CT	CT	8.316	9.131	8.646
1173	H	118.618	300.817	519.51	333.485	1.7272	Md	7	20	3	95.4837	188	34.6	35.56	423.098	423.297	24.636	2.525	6.075	3.571	108	1.245	31.61	34.89	471.02	471.809	26.247	2.729	6.421	3.69	137	1.336	77.9803	0.21457	20.688	-1.00784	5.64429	-1.19657	94.706	0.876203	0.559187	1.7298	2.60057	TT	CC	6.178	6.294	6.46
1174	H	111.76	201.906	479.583	306.261	1.2446	Sm	5	2	2	92.2579	194	34.34	35.43	387.054	387.867	25.592	2.646	5.268	3.061	170	1.141	27.41	30.34	498.03	498.038	27.363	2.871	5.964	3.258	230	1.323	62.4403	0.142925	27.6752	-0.440629	-23.7879	-1.19512	81.0888	1.82702	0.359742	4.81274	2.53483	CT	CC	6.202	6.636	6.535
1175	S	118.618	278.131	617.514	376.134	0.8128	Sl	4	3	2	90.9676	216	34.05	35.29	494.904	495.087	27.019	2.827	6.455	3.646	166	1.374	26.01	28.84	623.64	624.747	28.834	3.058	7.238	3.847	227	1.576	85.379	0.140168	23.1889	-0.918573	22.1099	-1.73173	129.976	1.01739	0.56433	1.80083	1.95962	CT	CT	7.237	7.683	7.607
1176	H	111.506	181.942	455.082	293.557	1.143	Sl	4	3	2	89.6772	185	33.25	34.9	385.719	386.003	25.824	2.676	5.117	2.956	188	1.124	26.04	28.86	501.19	501.522	27.392	2.875	5.833	3.14	250	1.307	61.0079	0.149341	11.5027	-0.593319	-18.0813	-1.49567	93.2843	0.963838	0.575244	1.9517	2.63871	CT	CC	6.111	6.534	6.444
1177	H	106.426	188.294	518.149	334.846	0.8636	Sm	5	2	2	103.871	183	38.73	37.59	359.019	359.334	25.096	2.583	4.984	2.929	165	1.082	25.4	28.17	572.42	573.655	28.004	2.952	6.298	3.259	277	1.418	61.6916	0.1612	35.5451	-0.440272	-7.55332	-0.83887	.	.	.	.	.	CC	CT	7.136	8.116	7.493
1178	H	123.698	279.946	550.363	347.55	1.3716	Md	7	5	3	78.0644	185	34.23	35.38	449.797	450.783	25.972	2.694	6.165	3.555	141	1.291	31.4	34.66	495.15	495.619	27.026	2.828	6.468	3.655	165	1.375	63.865	0.163347	26.972	-0.825734	-14.9308	-1.22669	86.2764	0.909001	0.423495	-1.59326	1.83306	CT	CC	7.003	7.203	7.316
1179	H	109.22	230.944	498.185	318.966	1.2192	Tr	3	4	.	71.6128	187	36.35	36.42	373.704	374.399	24.572	2.517	5.356	3.161	135	1.131	27.29	30.22	518.71	519.73	27.638	2.906	6.3	3.452	216	1.38	91.4713	0.124962	24.5808	-0.975587	10.6693	-1.26838	111.454	1.21901	0.465699	0.0630825	2.65107	CT	CT	6.372	6.97	6.702
1180	H	117.856	238.657	552.632	330.309	1.3462	Sm	5	2	3	77.4192	179	34.56	35.54	419.093	419.564	25.766	2.668	5.718	3.308	156	1.221	29.35	32.45	502.5	502.623	27.361	2.871	6.251	3.468	201	1.361	41.6036	0.0234615	23.2939	0.051443	-41.5669	-0.156018	98.429	1.20513	0.274603	2.00063	1.33084	CT	CC	7.666	8.114	7.955
1181	H	119.634	266.334	489.564	330.309	1.0414	Md	7	20	2	90.9676	204	33.98	35.25	428.438	429.02	25.558	2.642	5.942	3.448	139	1.247	28.65	31.68	513.7	514.322	27.454	2.883	6.503	3.626	185	1.398	36.4795	0.159414	39.1243	0.0517238	-14.2196	0.0533722	111.828	1.33456	0.36356	2.74431	2.45025	CT	CC	5.581	5.818	5.906
1182	H	114.808	265.426	493.194	344.374	1.2192	Tr	3	8	.	89.6772	225	36.86	36.67	403.073	403.281	24.719	2.535	5.755	3.38	124	1.197	26.57	29.43	567.76	568.996	28.23	2.981	6.828	3.706	212	1.482	90.4323	0.078167	9.66121	-1.72488	9.45392	-2.03064	109.757	0.826375	0.51846	0.798567	2.84412	CT	CT	5.275	5.674	5.618
1183	H	114.554	216.425	580.762	374.319	1.3462	Tr	3	4	.	82.5805	187	39.71	38.06	401.738	402.049	25.677	2.657	5.46	3.165	165	1.177	28.22	31.23	585.59	586.141	28.218	2.98	6.586	3.452	258	1.467	59.1517	0.196423	29.9296	-0.650219	-1.02677	-0.274985	104.331	1.16413	0.330058	3.11064	2.50034	CC	CT	7.919	8.879	8.291
1184	H	116.332	242.287	481.851	304.9	2.8956	Sm	5	2	4	76.1289	179	32.72	34.64	411.083	411.482	25.483	2.632	5.686	3.305	148	1.209	36.2	39.85	355.34	356.301	23.518	2.383	5.28	3.154	113	1.095	86.3096	0.168352	29.2045	-1.03738	11.1521	-1.61079	103.055	0.979996	0.402701	0.200681	3.06835	TT	CC	6.783	6.446	6.938
1185	H	123.444	229.583	523.14	336.661	2.3368	Md	7	9	4	78.0644	179	33.31	34.93	448.462	449.534	26.574	2.771	5.855	3.326	181	1.266	35.71	39.32	410.09	411.134	25.721	2.663	5.603	3.246	159	1.2	51.1917	0.0651611	24.9774	0.0459781	-28.7164	-0.597661	85.8992	1.13117	0.471704	3.90816	2.47735	CT	CT	7.571	7.359	7.774
1186	H	110.236	191.47	500.454	322.142	1.5494	Sm	5	2	3	85.8063	185	36.31	36.4	379.044	379.808	25.573	2.644	5.143	2.991	175	1.12	29.58	32.69	486.75	486.886	27.249	2.857	5.819	3.18	234	1.295	62.3645	0.147295	24.9219	-0.472074	-32.3677	-0.0798643	90.3613	1.22306	0.53312	3.49133	2.62269	CT	.	6.972	7.461	7.269
1187	H	114.808	216.425	490.926	314.882	0.7366	Md	7	9	3	77.4192	232	34.14	35.33	403.073	403.562	25.721	2.663	5.47	3.168	166	1.179	27.84	30.81	503.88	504.927	27.476	2.886	6.109	3.35	221	1.345	55.0192	0.172603	21.2726	-0.157579	-22.6586	-0.998141	76.01	1.51712	0.359821	1.19691	2.01737	CT	CC	5.663	5.948	5.963
1188	H	117.094	244.102	493.194	308.076	1.397	Mta	9	1	4	55.4838	179	32.76	34.66	415.088	415.673	25.576	2.644	5.725	3.323	149	1.217	33.91	37.38	396.68	397.166	25.013	2.573	5.594	3.276	138	1.18	61.1239	0.223277	26.1372	-0.712889	-25.2119	-0.288676	74.1501	0.761151	0.452647	3.22806	2.04225	CT	CT	6.756	6.661	6.989
1189	H	129.032	297.187	617.514	367.514	0.508	Md	7	9	3	94.8385	173	34.32	35.42	477.832	478.093	26.443	2.754	6.448	3.691	143	1.348	26.61	29.48	601.3	602.677	28.671	3.037	7.231	3.915	204	1.556	66.896	0.193538	25.3915	-0.497709	9.42409	-1.63694	88.4425	1.57647	0.347312	2.86518	2.64464	CT	CC	8.181	8.77	8.535
1190	H	127.508	345.735	628.857	378.403	0.6096	Sl	4	3	2	89.6772	170	35.83	36.16	469.822	470.309	25.495	2.634	6.619	3.859	103	1.344	25.19	27.95	640.11	641.083	29.238	3.109	7.752	4.201	188	1.645	8.00671	0.149045	34.6666	0.435945	-68.073	-0.00659846	55.6208	0.825664	0.116758	7.96187	1.34932	CC	CC	7.801	8.497	8.174
1191	H	121.412	265.88	528.584	314.882	0.5588	Sl	4	3	2	86.4514	219	31.97	34.27	437.783	438.656	25.853	2.679	6.005	3.469	145	1.265	23.94	26.59	566.3	567.56	28.214	2.979	6.822	3.707	211	1.48	24.1834	0.0601324	30.0866	0.403571	-58.1989	0.121434	68.112	0.820759	0.281732	2.53005	1.591	TT	CT	5.92	6.236	6.267
1192	H	127	289.927	617.514	307.623	0.8128	Tr	3	8	.	79.3547	174	29.46	33.04	467.152	468.008	26.293	2.735	6.338	3.637	143	1.326	24.65	27.36	544.21	544.409	27.84	2.932	6.837	3.791	182	1.462	32.1306	0.210722	6.17821	-0.54432	-16.3434	-0.363756	66.9693	0.832828	0.301588	1.68825	1.59459	TT	TT	8.471	8.9	8.77
1193	S	118.618	253.176	517.241	313.521	0.8636	Sl	4	3	2	103.871	208	28.28	32.46	494.904	495.788	27.222	2.853	6.302	3.529	186	1.359	24.16	26.83	560.77	561.828	28.13	2.969	6.704	3.632	218	1.462	21.5945	0.131368	-10.5162	-0.703077	-18.8664	-1.06333	81.9967	0.784586	0.472257	0.868963	2.41536	CT	CC	6.046	6.188	6.367
1194	H	124.968	342.105	630.218	362.976	0.7874	Sm	5	2	1	96.774	166	35.24	35.87	456.472	457.266	25.08	2.581	6.5	3.81	98	1.315	26.06	28.89	603.4	604.261	28.724	3.044	7.509	4.128	174	1.585	34.1087	0.145402	37.037	0.137302	-25.187	-0.674512	73.1975	1.24712	0.402805	3.45122	1.85951	CT	CT	8.126	8.802	8.459
1195	S	118.872	295.826	523.593	351.633	0.9398	Sl	4	3	2	99.9998	131	31.69	34.13	496.571	497.028	26.92	2.815	6.568	3.727	154	1.383	25.52	28.3	595.29	596.238	28.578	3.025	7.185	3.899	202	1.546	44.252	0.0985548	26.2584	-0.404624	-20.4527	-0.777951	.	.	.	.	.	CT	CT	7.446	7.779	7.795
1196	S	121.412	308.53	524.955	345.735	1.1176	Sl	4	3	3	94.8385	117	30.1	33.35	513.246	514.314	27.214	2.852	6.749	3.814	154	1.416	26.59	29.46	569.45	570.038	28.213	2.979	7.105	3.92	181	1.513	31.8255	0.0997719	18.4666	-0.103527	-26.6273	-0.37913	88.7157	1.04256	0.319412	1.96472	0.95881	CC	TT	7.9	8.119	8.234
1197	S	118.11	273.14	492.287	318.512	1.1176	Sl	4	3	3	84.516	114	28.94	32.78	491.569	491.655	26.986	2.823	6.403	3.617	168	1.366	26.76	29.64	526.53	526.958	27.624	2.904	6.625	3.681	186	1.423	45.0983	0.117238	18.9315	-0.694071	-19.7057	-0.721873	88.862	0.775113	0.429326	0.0994665	1.72242	CT	CT	7.928	8.07	8.228
1198	S	118.364	280.399	493.648	338.929	1.1938	Sl	4	3	2	89.0321	132	30.72	33.66	493.237	494.187	27.01	2.826	6.46	3.653	164	1.372	27.2	30.12	549.64	550.378	27.968	2.948	6.813	3.754	192	1.465	37.1245	0.0432604	15.8602	-0.292935	-57.34	-1.15463	35.9197	1.201	0.416825	5.68796	0.967111	CT	CT	7.053	7.193	7.352
1199	S	115.824	258.621	480.49	291.742	1.1938	Sl	4	3	2	74.1934	110	27.41	32.03	476.562	477.37	26.846	2.805	6.22	3.521	172	1.332	27.29	30.21	478.5	479.253	26.881	2.81	6.233	3.525	173	1.335	42.6829	0.0435469	25.8696	0.0895492	-45.6109	-0.198789	63.3457	0.993737	0.47377	5.28085	1.36829	CT	CT	8.23	8.241	8.525
1200	S	120.396	318.512	525.862	367.967	0.9906	Sl	4	3	3	79.9998	135	32.57	34.56	506.576	506.938	26.938	2.817	6.755	3.841	143	1.407	27.43	30.37	588.85	589.337	28.489	3.014	7.283	3.997	183	1.55	33.7039	0.177965	26.0079	-0.548779	-42.6769	-0.758592	56.8084	1.38438	0.335929	2.03195	1.57665	TT	CC	7.015	7.239	7.36
1201	S	116.586	286.751	471.416	352.541	1.1684	Sl	4	3	3	69.6773	139	32.71	34.63	481.564	482.293	26.681	2.785	6.418	3.656	153	1.353	28.66	31.69	546.38	547.447	27.924	2.942	6.834	3.779	186	1.463	40.9601	0.107383	27.6724	0.00968003	-51.6975	-0.456058	83.0619	1.20914	0.304998	0.490187	1.41579	CT	.	6.18	6.332	6.501
1202	S	117.348	264.065	496.37	316.243	1.3208	Sl	4	3	3	83.8708	122	29.05	32.84	486.567	487.37	26.997	2.825	6.318	3.566	173	1.352	27.71	30.67	507.97	508.755	27.379	2.873	6.453	3.605	184	1.387	48.9699	0.132967	22.5008	-0.327683	-21.69	-1.18028	78.0472	1.52928	0.376342	4.3717	1.36389	CT	CT	7.922	8.014	8.21
1203	S	118.11	287.659	527.223	388.385	0.762	Sl	4	3	3	97.4192	148	35.39	35.95	491.569	491.652	26.864	2.808	6.489	3.682	157	1.373	25.58	28.36	648.61	648.717	29.058	3.086	7.44	3.927	230	1.62	51.6403	0.187512	21.534	-0.400135	-50.5967	0.384345	72.3109	0.867691	0.513201	4.03198	2.62392	TT	CC	6.979	7.411	7.347
1204	S	129.794	285.844	514.973	376.588	1.7272	Sl	4	3	3	85.8063	128	29.51	33.06	568.272	569.338	28.236	2.982	6.961	3.81	197	1.497	30.65	33.85	550.05	550.551	27.954	2.946	6.849	3.781	188	1.469	48.2481	0.0746631	21.8465	-0.35248	-30.1521	0.310764	81.1235	1.21258	0.179256	5.11815	1.88681	CT	CT	7.636	7.58	7.963
1205	S	119.126	303.993	568.512	353.902	1.3462	Sl	4	3	3	85.8063	102	31.79	34.18	498.239	498.652	26.879	2.81	6.623	3.764	149	1.388	28.43	31.45	552.07	552.766	27.953	2.946	6.971	3.869	176	1.483	55.1832	0.182061	22.456	-0.652015	-23.1499	-0.778697	.	.	.	.	.	CT	CT	10.334	10.668	10.65
1206	S	118.872	277.677	486.388	308.984	0.9652	Sl	4	3	3	75.4837	118	27.75	32.2	496.571	497.75	27.111	2.839	6.466	3.648	168	1.376	26.47	29.33	517.09	517.664	27.457	2.883	6.594	3.686	178	1.411	61.6242	0.20578	15.2969	-0.656706	-4.84045	-0.563262	64.3836	1.11218	0.508428	3.94516	2.02347	TT	CC	7.508	7.582	7.817
1207	S	118.364	286.751	482.305	296.279	0.6604	Sm	5	2	3	84.516	122	26.79	31.73	493.237	493.9	26.94	2.817	6.496	3.681	159	1.375	25	27.74	521.86	522.962	27.524	2.892	6.681	3.737	174	1.423	45.8695	0.169173	23.4885	-0.57704	-36.8006	-0.607209	58.2982	0.401194	0.35363	4.84395	1.01572	CT	CT	7.042	7.134	7.361
1208	S	116.586	293.103	491.833	326.679	1.6764	Sl	4	3	3	78.7095	129	30.32	33.46	481.564	481.864	26.587	2.773	6.452	3.682	148	1.355	29.92	33.06	488.01	489.041	26.783	2.797	6.497	3.697	152	1.366	48.3988	0.196836	18.0411	-0.736914	-42.7146	-0.896548	64.0179	0.997547	0.243276	0.29232	1.77583	CT	CT	7.05	7.074	7.353
1209	S	120.65	305.808	519.51	348.004	1.3462	Tr	3	4	.	87.7418	129	30.62	33.61	508.244	508.82	27.1	2.838	6.7	3.793	153	1.407	27.36	30.29	560.48	561.527	28.101	2.965	7.035	3.892	179	1.497	38.706	0.15707	11.9571	-0.677307	-48.2045	-0.0654959	52.5221	0.999651	0.344012	5.4415	1.08832	CT	CT	7.366	7.515	7.676
1210	S	118.11	348.457	575.771	393.376	0.9144	Sl	4	3	2	102.58	129	35.85	36.17	491.569	492.724	26.228	2.727	6.796	3.924	114	1.388	26.04	28.86	648.62	649.759	29.358	3.124	7.819	4.226	190	1.659	50.8584	0.0177168	20.302	-0.479393	-32.9056	-0.572126	85.5454	0.720477	0.371229	0.487384	1.27278	CT	CT	7.838	8.401	8.209
1211	S	113.03	295.826	509.982	333.031	1.2446	Sl	4	3	3	87.7418	112	32.37	34.46	458.22	458.36	25.917	2.687	6.305	3.64	133	1.311	27.41	30.35	537.57	538.437	27.745	2.92	6.833	3.806	175	1.454	49.2083	0.19298	25.4348	-0.313737	-34.7675	0.537599	62.7123	0.929453	0.417571	1.74308	1.69803	CT	CC	8.058	8.396	8.369
1212	S	115.316	245.917	480.49	322.142	1.0414	Sl	4	3	3	88.3869	129	30.43	33.51	473.227	473.443	26.851	2.806	6.117	3.454	180	1.319	26.21	29.05	540.69	541.255	27.872	2.936	6.534	3.565	214	1.426	40.588	0.15477	22.1853	-0.166492	-43.1195	0.0955232	58.4045	0.920319	0.330912	2.51328	1.70133	CT	CT	7.385	7.634	7.705
1213	S	115.316	254.991	471.869	318.512	0.7112	Sl	4	3	2	83.2256	150	30.09	33.35	473.227	473.835	26.799	2.8	6.176	3.497	173	1.324	24.94	27.67	555.65	556.353	28.056	2.959	6.684	3.634	214	1.456	37.7059	0.167553	24.9856	-0.184352	-38.3216	0.19694	48.4396	0.913655	0.35166	1.17161	1.96443	CC	CT	6.332	6.549	6.666
1214	S	119.634	266.788	495.917	323.956	0.4826	Sm	5	2	2	85.1611	120	28.82	32.72	501.574	502.807	27.279	2.86	6.431	3.606	179	1.378	24.66	27.38	568.18	569.193	28.225	2.981	6.838	3.714	211	1.484	56.8726	0.0461282	35.5221	-0.155485	7.61452	-0.933498	97.3916	1.48757	0.400811	2.10023	2.12236	CC	CT	7.735	7.976	8.062
1215	S	116.586	281.307	513.612	328.494	1.4986	Sl	4	3	3	85.1611	115	30.49	33.54	481.564	482.32	26.74	2.792	6.388	3.633	157	1.352	28.69	31.73	510.38	511.076	27.323	2.866	6.574	3.69	172	1.401	40.8925	0.0822633	21.8923	-0.560974	-58.86	-0.170929	36.4667	1.17668	0.3118	1.16309	1.34755	CT	CT	8.441	8.541	8.715
1216	S	117.348	264.065	533.122	370.69	1.524	Sl	4	3	3	86.4514	143	34.07	35.3	486.567	487.37	26.997	2.825	6.318	3.566	173	1.352	29.54	32.65	559.1	560.318	28.126	2.968	6.767	3.687	209	1.468	48.9911	0.0973281	17.5635	-0.90253	-39.5397	-0.845877	70.3838	1.10867	0.370349	3.22154	2.2821	CT	CT	7.849	8.15	8.176
1217	S	137.414	277.677	492.287	345.735	1.143	Sl	4	3	2	90.9676	147	23.54	30.13	618.295	619.264	28.776	3.051	7.204	3.838	225	1.568	26.97	29.87	563.37	563.477	28.127	2.968	6.877	3.762	200	1.485	58.1667	0.177643	19.7851	-0.821704	-24.6123	-1.21186	76.0624	0.783281	0.384494	2.71055	1.87131	CC	TT	6.543	6.433	6.878
1218	S	126.746	323.956	575.771	392.015	1.6256	Sl	4	3	3	91.6127	126	32.19	34.37	548.262	548.446	27.789	2.925	7.059	3.949	160	1.484	30.08	33.24	581.95	582.27	28.376	3	7.272	4.011	176	1.541	31.9672	0.192952	20.1812	-0.31818	-48.9534	0.607999	71.146	0.482782	0.387374	4.69582	1.10912	CT	CT	8.613	8.761	8.943
1219	S	117.094	261.343	491.833	304.9	1.143	Sl	4	3	3	75.4837	102	28.1	32.37	484.899	485.316	26.963	2.82	6.289	3.549	174	1.347	27.22	30.14	499.06	499.104	27.202	2.851	6.378	3.576	181	1.371	38.4096	0.0690254	20.4806	-0.386326	-58.5541	-0.121094	46.3415	0.77857	0.385652	0.486723	1.63132	CT	CT	8.918	8.988	9.22
1220	S	122.174	297.641	545.826	352.995	0.9144	Sm	5	2	3	76.774	129	30.46	33.53	518.248	519.132	27.385	2.874	6.722	3.779	164	1.423	27.82	30.79	560.49	561.776	28.127	2.968	6.987	3.854	185	1.492	58.8986	0.177422	28.4761	-0.687299	-34.0369	-0.150664	.	.	.	.	.	CT	CT	8.197	8.371	8.519
1221	S	127.762	320.327	559.891	379.764	0.8382	Sm	5	2	2	93.5482	145	30.64	33.62	554.932	555.694	27.956	2.946	7.084	3.947	166	1.495	26.85	29.74	615.55	616.423	28.866	3.062	7.456	4.047	194	1.592	55.8048	0.173753	17.903	-0.587341	-25.8452	0.0724193	94.0065	0.573654	0.461544	3.77127	1.86409	CT	CT	7.42	7.62	7.782
1222	S	118.618	286.751	504.537	331.67	1.143	Sm	5	2	3	78.7095	129	29.95	33.28	494.904	495.803	26.99	2.824	6.508	3.685	160	1.378	28.34	31.35	520.67	521.192	27.472	2.885	6.672	3.734	173	1.421	29.0137	0.0677194	13.9492	-0.445084	-63.319	-0.115105	65.3023	0.781199	0.24196	1.21952	1.3933	CT	CT	7.393	7.488	7.711
1223	S	128.524	354.809	598.004	395.644	0.7366	Sl	4	3	2	113.548	129	31.79	34.18	559.935	561.242	27.937	2.944	7.297	4.098	146	1.511	24.51	27.21	676.46	676.685	29.667	3.164	8.017	4.295	197	1.706	36.1709	0.0562832	31.5223	0.0496509	-68.6723	-0.0467652	69.9158	1.9652	0.19633	3.01798	1.81065	CC	CT	8.235	8.629	8.615
1224	S	119.888	315.789	528.584	340.744	0.889	Sm	5	2	2	77.4192	134	30.27	33.43	503.241	503.347	26.869	2.808	6.717	3.823	143	1.4	27.42	30.35	548.8	549.352	27.852	2.933	7.019	3.916	166	1.483	56.4246	0.0818754	33.539	-0.406879	-13.2274	-0.917948	64.0935	0.478058	0.472489	0.382144	2.25076	TT	CC	7.264	7.422	7.599
1225	S	122.682	316.697	568.966	383.394	1.016	Sl	4	3	2	96.774	137	33.06	34.8	521.583	521.95	27.296	2.863	6.846	3.865	152	1.434	26.71	29.59	623.16	624.429	28.966	3.075	7.48	4.041	200	1.602	29.6788	0.0821167	33.5052	0.343528	-52.8713	-0.0981473	77.0854	1.53433	0.233105	3.99172	1.3715	CC	CC	7.954	8.326	8.316
1226	S	126.238	332.123	582.577	379.31	1.143	Sm	5	2	3	101.935	113	31.22	33.9	544.927	545.243	27.689	2.913	7.08	3.976	153	1.48	27.7	30.66	601.28	602.571	28.707	3.042	7.44	4.079	180	1.576	51.3345	0.0726272	15.6694	-0.309706	-22.4228	-0.541134	.	1.01356	0.375547	0.601461	2.57144	CT	CT	9.263	9.491	9.582
1227	S	126.492	269.51	500	353.448	1.016	Sl	4	3	3	82.5805	144	28.73	32.68	546.595	547.751	27.961	2.947	6.727	3.696	199	1.452	27.09	30	572.84	573.816	28.281	2.988	6.884	3.735	211	1.493	34.8381	0.126144	16.6255	-0.403215	-39.9552	-0.985116	59.6279	0.773324	0.388123	2.36274	1.35608	CC	TT	6.895	6.99	7.24
1228	S	124.206	318.512	568.512	393.376	0.9906	Sl	4	3	2	96.774	140	33.35	34.95	531.588	532.286	27.512	2.89	6.922	3.893	156	1.452	26.79	29.67	636.62	636.948	29.084	3.09	7.568	4.068	204	1.623	15.015	0.112322	29.8331	0.627888	-68.526	0.474154	79.5765	1.74251	0.219537	2.96387	1.57457	CT	CC	7.801	8.116	8.137
1229	S	116.332	283.122	498.639	327.586	1.6002	Sl	4	3	3	85.1611	123	30.51	33.55	479.897	480.895	26.697	2.786	6.388	3.637	155	1.349	29.15	32.23	501.68	502.183	27.135	2.842	6.529	3.682	166	1.388	29.8663	0.121063	30.8301	0.536612	-40.8807	0.288025	68.5714	1.22949	0.257691	1.25992	1.05508	CC	CT	7.602	7.696	7.905
1230	S	124.46	300.363	522.686	372.505	0.9652	Sl	4	3	2	96.1288	151	31.32	33.95	533.255	533.337	27.611	2.903	6.83	3.819	169	1.45	26.31	29.15	613.47	614.67	28.81	3.055	7.322	3.948	207	1.576	32.9087	0.182512	15.8286	0.283678	-47.0933	1.25417	71.0109	1.15412	0.440411	4.96486	1.20858	CC	TT	6.696	6.883	7.048
1231	S	115.824	280.399	530.399	332.123	1.2192	Tr	3	4	.	74.1934	120	31.14	33.86	476.562	477.284	26.633	2.778	6.35	3.619	155	1.343	27.37	30.31	536.87	537.763	27.786	2.925	6.735	3.733	186	1.444	45.8429	0.249859	6.75545	-1.50347	-25.5335	-1.33325	56.7092	0.910016	0.453363	4.98556	1.69772	CT	CT	8.6	8.852	8.886
1232	S	121.666	312.16	527.677	383.848	1.2446	Sl	4	3	3	92.903	132	33.52	35.03	514.913	515.585	27.201	2.851	6.778	3.833	152	1.42	28.05	31.04	602.38	603.649	28.704	3.041	7.329	3.989	194	1.567	49.1171	0.0931115	30.2355	0.145443	-45.2716	-0.679503	49.706	1.5375	0.436387	2.31081	2.18272	CT	.	7.228	7.49	7.579
1233	S	116.586	281.307	486.842	343.92	1.27	Sl	4	3	2	99.9998	126	31.91	34.24	481.564	482.32	26.74	2.792	6.388	3.633	157	1.352	26.92	29.81	561.49	562.376	28.139	2.97	6.891	3.777	197	1.484	46.5549	0.0748281	23.6088	-0.711771	-38.1996	-0.602755	64.5635	1.14488	0.453103	1.87344	1.72736	CC	TT	7.008	7.255	7.342
1234	S	114.808	285.844	523.14	352.995	0.9906	Md	7	9	2	81.9353	136	33.48	35.01	469.892	470.059	26.375	2.746	6.333	3.626	147	1.331	29.46	32.56	534.24	535.55	27.748	2.92	6.753	3.754	181	1.443	49.0169	0.176218	2.29006	-0.894675	-7.17794	-1.47688	73.6318	0.797621	0.383484	0.94137	1.91451	CT	CT	7.596	7.87	7.919
1235	S	121.666	352.087	612.069	398.367	1.2192	Sl	4	3	3	99.3546	123	34.86	35.68	514.913	515.413	26.834	2.804	6.977	3.992	124	1.431	27.78	30.75	628.15	629.539	29.113	3.093	7.717	4.211	179	1.629	36.4533	0.0361911	15.6652	-0.443991	-49.6283	-0.7326	44.1506	0.873478	0.391484	2.96419	1.32068	CT	CT	9.097	9.585	9.443
1236	S	125.476	337.568	607.532	390.653	1.3462	Sm	5	2	3	90.3224	117	32.58	34.57	539.925	540.39	27.56	2.896	7.076	3.988	147	1.472	29.65	32.77	586.82	587.013	28.435	3.007	7.379	4.079	169	1.556	37.6424	0.110557	22.1272	-0.22813	-44.5901	-0.674003	72.4142	0.516311	0.317295	1.51347	1.3892	CT	CT	9.728	9.963	10.059
1237	S	114.046	225.045	447.822	299.909	1.8542	Sl	4	3	3	86.4514	129	28.89	32.76	464.89	465.069	26.85	2.806	5.926	3.334	193	1.29	29.71	32.83	451.84	452.009	26.623	2.777	5.844	3.31	186	1.269	32.5856	0.139085	11.0172	-1.21417	-34.3286	-0.319233	58.7853	0.811508	0.389234	2.73385	1.82103	TT	CC	7.168	7.117	7.435
1238	S	119.888	287.659	514.519	353.448	1.1176	Sm	5	2	3	80.645	142	31.44	34.01	503.241	504.473	27.173	2.847	6.568	3.705	164	1.392	28.51	31.54	550.12	550.984	27.969	2.948	6.861	3.79	187	1.47	28.5128	0.268567	18.1247	-0.483582	-55.2291	-0.0821965	51.9811	0.954426	0.198461	2.52303	1.81926	.	.	7.068	7.241	7.43
1239	S	121.412	322.142	577.586	403.811	0.7366	Sl	4	3	2	83.8708	139	35.46	35.98	513.246	513.656	27.066	2.833	6.818	3.87	144	1.419	26.67	29.55	653.95	654.552	29.293	3.116	7.692	4.11	209	1.652	32.6825	0.214035	46.4858	0.428306	-34.4134	0.520132	83.7149	1.39975	0.28956	4.19756	1.0141	CC	CT	7.925	8.428	8.298
1240	S	119.634	292.196	565.336	396.098	1.3716	Sl	4	3	3	72.9031	142	35.48	35.99	501.574	501.832	27.051	2.831	6.58	3.722	159	1.392	30.24	33.4	585.42	586.176	28.444	3.008	7.103	3.867	200	1.528	48.7884	0.101586	24.0207	-0.176729	-41.1187	-0.584608	62.138	1.02933	0.370361	3.09882	2.00358	CT	CT	8.173	8.533	8.513
1241	S	125.73	324.864	600.272	367.514	0.7112	Sm	5	2	2	83.2256	124	30.34	33.47	541.593	542.882	27.709	2.915	7.023	3.94	157	1.471	26.71	29.59	599.7	600.739	28.67	3.037	7.388	4.044	184	1.57	61.3667	0.200452	18.7242	-0.515992	-5.01192	-1.22266	54.2831	0.525507	0.44829	3.0862	1.72409	TT	CC	9.342	9.578	9.654
1242	S	120.396	271.325	472.323	344.374	1.2192	Sl	4	3	3	81.2902	148	30.39	33.5	506.576	507.737	27.337	2.868	6.491	3.637	178	1.389	27.95	30.93	545.68	546.549	27.932	2.943	6.732	3.703	197	1.452	42.4326	0.117082	23.5349	-0.404809	-50.5024	0.22433	32.9457	0.957396	0.23272	3.14075	2.15968	CT	CT	6.195	6.284	6.52
1243	S	114.808	278.584	529.038	351.18	0.3048	Sl	4	3	1	99.9998	133	33.31	34.93	469.892	470.818	26.508	2.762	6.295	3.596	153	1.329	22.54	25.08	642.31	642.659	28.968	3.075	7.345	3.872	234	1.603	49.1722	0.103003	27.9603	-0.304834	-46.1191	-0.345882	90.2777	1.57921	0.319901	0.628734	1.9569	CT	CC	7.667	8.259	8.033
1244	S	117.094	269.51	487.75	329.401	1.0414	Sm	5	2	2	96.774	135	30.37	33.48	484.899	485.873	26.931	2.816	6.341	3.588	168	1.352	26.6	29.47	545.17	545.89	27.92	2.942	6.717	3.693	198	1.45	47.5093	0.184486	29.2876	-0.679949	-41.6941	0.205085	79.6193	0.966177	0.326017	1.10965	2.15962	CT	CC	6.956	7.143	7.288
1245	S	122.936	304.9	496.824	357.985	0.762	Sl	4	3	2	91.6127	148	30.61	33.6	523.251	523.633	27.412	2.877	6.793	3.82	161	1.434	25.38	28.15	606.91	608.157	28.746	3.047	7.312	3.961	201	1.569	23.9705	0.101727	34.1079	-0.376105	-53.1646	0.360187	75.8161	1.03571	0.322058	2.34516	1.75667	CC	TT	6.161	6.331	6.497
1246	S	123.952	340.29	607.078	395.191	1.4986	Sl	4	3	2	87.7418	126	33.62	35.08	529.92	530.281	27.311	2.864	7.023	3.978	140	1.454	29.81	32.94	590.97	592.392	28.555	3.022	7.423	4.098	170	1.563	39.1441	0.0296967	28.6221	-0.0581563	-33.0428	-0.904006	70.3245	1.86487	0.24117	3.01939	1.87058	CC	CT	9.178	9.438	9.495
1247	S	118.872	292.196	534.029	340.29	1.27	Sm	5	2	3	82.5805	116	30.64	33.62	496.571	497.52	26.98	2.823	6.549	3.711	157	1.382	28.84	31.89	525.4	525.437	27.505	2.889	6.732	3.768	171	1.432	27.6454	0.275417	19.823	-0.512824	-51.2116	0.740162	49.8927	0.794913	0.314896	2.39312	1.88227	CT	CT	8.698	8.84	9.014
1248	S	122.936	309.437	541.742	348.004	1.3208	Sl	4	3	3	89.0321	115	29.69	33.15	523.251	523.856	27.395	2.875	6.818	3.839	158	1.435	27.97	30.96	550.72	552.067	27.946	2.945	6.997	3.891	172	1.483	29.8358	0.105306	18.2243	-0.232874	-49.3023	-0.195814	62.4334	0.968897	0.200251	3.00113	1.18549	CC	CT	8.56	8.687	8.865
1249	S	126.492	296.733	530.399	365.245	0.9906	Sl	4	3	3	88.3869	145	29.82	33.21	546.595	547.852	27.911	2.941	6.896	3.826	179	1.469	26.81	29.7	594.75	595.551	28.567	3.024	7.187	3.903	201	1.546	16.861	0.159532	29.578	-0.401503	-52.4683	-0.447733	38.7912	1.24226	0.196832	4.92012	1.70097	CC	CT	7.128	7.257	7.481
1250	S	127	294.918	511.797	349.819	1.1176	Sl	4	3	2	87.7418	133	28.19	32.41	549.93	549.951	27.909	2.94	6.902	3.824	181	1.474	27.15	30.06	566.52	566.745	28.168	2.973	7.004	3.851	189	1.501	61.5139	0.146888	32.1717	-0.545774	-21.9191	-0.907489	77.21	1.08127	0.343602	1.45532	1.88566	CC	CT	7.2	7.239	7.504
1251	S	121.412	304.9	542.65	371.597	1.1176	Sl	4	3	3	87.0966	129	32.49	34.52	513.246	513.585	27.203	2.851	6.727	3.799	156	1.416	27.61	30.57	591.33	592.526	28.551	3.022	7.219	3.938	194	1.545	25.7809	-0.0211172	37.3768	0.381881	-56.6941	-0.308176	74.1226	1.33297	0.111823	-1.37823	1.60521	CC	CT	7.878	8.17	8.224
1252	S	130.048	284.029	501.815	340.744	1.397	Sl	4	3	3	81.2902	120	26.1	31.39	569.939	570.869	28.251	2.984	6.959	3.804	199	1.498	28.71	31.76	528.15	528.995	27.63	2.905	6.703	3.735	179	1.432	52.2425	0.112921	24.8446	-0.396492	-25.8164	-0.706852	51.8338	1.09309	0.513931	0.183146	1.80422	CT	CC	7.709	7.576	8.022
1253	S	129.54	287.659	506.352	324.41	1.1176	Sl	4	3	3	88.3869	121	24.8	30.75	566.604	567.806	28.219	2.98	6.963	3.816	195	1.496	26.61	29.48	537.64	538.514	27.775	2.923	6.784	3.769	181	1.45	52.2133	0.0827899	22.0126	-0.386968	-27.0093	-0.191928	70.349	1.14537	0.436815	1.49498	1.92648	CT	CT	7.695	7.601	8.013
1254	S	123.19	247.731	445.1	301.724	0.8382	Sl	4	3	3	69.0321	138	25.31	31	524.918	525.475	27.672	2.91	6.451	3.551	205	1.403	26.17	29	511.17	511.366	27.462	2.884	6.366	3.529	198	1.382	36.3411	0.146158	21.7573	-0.183604	-56.6234	-0.964861	61.3639	1.07918	0.399021	6.40746	1.51945	CC	TT	6.241	6.209	6.557
1255	S	122.428	308.53	583.938	393.829	0.8128	Sm	5	2	2	98.7095	136	34.12	35.33	519.916	520.516	27.331	2.867	6.792	3.828	157	1.429	26.65	29.53	639.53	639.978	29.083	3.09	7.523	4.024	212	1.622	40.3678	0.148558	36.4978	-0.422351	-33.1738	-0.843045	59.6312	1.29389	0.359713	3.02059	1.64938	CC	CT	8.457	8.908	8.818
1256	S	126.492	333.031	570.327	372.958	1.0922	Sl	4	3	3	82.5805	119	30.53	33.56	546.595	547.928	27.769	2.923	7.098	3.983	154	1.482	27.83	30.8	589.82	590.849	28.524	3.019	7.374	4.064	174	1.558	55.0965	0.165293	31.6084	-0.609026	-39.2022	-0.601893	70.8184	0.780219	0.364836	2.39447	1.76442	CT	CT	8.589	8.775	8.923
1257	S	116.84	300.363	502.722	362.976	0.9398	Sm	5	2	2	84.516	139	33.57	35.05	483.232	484.004	26.573	2.771	6.503	3.716	144	1.359	27.61	30.56	578.6	579.206	28.352	2.997	7.112	3.896	191	1.523	31.8738	0.291066	33.4383	0.0668801	-76.1583	0.174163	23.2281	1.33646	0.303891	2.75048	1.77174	CT	CC	6.642	6.871	6.981
1258	S	122.428	329.401	610.708	403.811	1.0414	Sm	5	2	3	100.645	122	35.04	35.78	519.916	521.157	27.207	2.851	6.902	3.913	143	1.433	27.79	30.75	636.03	637.191	29.148	3.098	7.633	4.12	197	1.629	47.8295	0.0314149	22.3739	-0.307399	-27.8623	-1.11578	64.3334	1.48317	0.375276	1.29897	1.49195	CC	CT	9.521	10.043	9.85
1259	S	122.174	298.548	522.232	323.956	0.6096	Sm	5	2	2	78.7095	150	27.78	32.21	518.248	518.725	27.358	2.871	6.726	3.783	163	1.424	25.69	28.49	551.69	552.764	27.979	2.949	6.938	3.844	180	1.479	61.3011	0.196373	28.0818	-0.546532	-12.946	-1.01424	72.4849	0.473804	0.472183	2.68887	2.04672	CT	.	6.877	6.972	7.212
1260	S	120.142	293.103	526.316	348.004	1.3208	Sl	4	3	3	96.774	129	30.83	33.71	504.909	505.108	27.11	2.839	6.607	3.733	160	1.398	27.45	30.39	559.04	559.563	28.076	2.962	6.949	3.831	187	1.488	35.7568	0.0240018	20.6494	-0.283272	-46.2696	-1.25357	46.3939	1.15347	0.409281	2.65374	1.71267	CT	CT	7.747	7.95	8.077
1261	S	122.428	301.27	525.408	369.782	1.1176	Md	7	9	3	81.9353	142	31.9	34.24	519.916	520.476	27.378	2.873	6.752	3.798	162	1.428	30.38	33.56	544.31	544.756	27.82	2.929	6.906	3.843	174	1.469	22.8326	0.0212888	37.7954	0.732341	-71.2803	-0.0833368	46.0451	1.6276	0.172453	6.84887	1.50339	CC	CT	7.168	7.27	7.502
1262	S	123.19	313.067	571.234	362.069	0.7874	Sm	5	2	3	79.9998	136	30.88	33.73	524.918	525.049	27.38	2.873	6.848	3.857	156	1.439	27.18	30.1	584.14	585.226	28.45	3.009	7.224	3.965	185	1.539	39.8631	0.125221	31.3424	-0.144708	-24.8252	0.0747212	65.5333	1.21576	0.281171	2.94489	1.41102	CC	CT	8.233	8.479	8.573
1263	S	116.078	260.436	471.869	336.207	0.8128	Sm	5	2	2	81.2902	143	31.41	33.99	478.23	478.408	26.827	2.803	6.24	3.532	171	1.336	26.71	29.59	553.46	554.445	28.046	2.958	6.708	3.66	209	1.457	33.3616	0.300632	29.182	0.140089	-54.2221	-1.11703	57.2494	1.22133	0.443551	2.7483	1.6624	CC	CT	6.449	6.675	6.782
1264	S	119.38	293.103	512.704	354.809	1.6002	Sl	4	3	3	77.4192	145	31.77	34.17	499.906	500.774	27.04	2.83	6.576	3.722	158	1.389	30.2	33.36	525.08	526.224	27.552	2.895	6.739	3.771	171	1.432	40.2342	0.184002	26.2656	-0.15395	-37.5776	0.00205735	70.5008	1.38262	0.332887	3.27437	1.68152	CT	CC	6.948	7.031	7.274
1265	S	121.666	330.309	570.327	383.394	1.3462	Sl	4	3	3	92.903	129	33.47	35.01	514.913	515.11	27.024	2.828	6.871	3.906	139	1.425	28.52	31.55	594.19	595.457	28.602	3.028	7.386	4.06	178	1.564	32.9084	0.126546	19.5504	-0.290994	-29.0803	-0.271541	69.9875	0.966805	0.456511	3.2654	1.58622	CT	CT	8.167	8.493	8.514
1266	S	121.412	268.603	500	352.087	2.1844	Sl	4	3	3	82.5805	133	30.69	33.64	513.246	513.783	27.432	2.88	6.514	3.636	183	1.398	32.53	35.89	483.77	484.635	26.91	2.814	6.328	3.581	168	1.35	31.4307	0.155624	18.7321	-1.14651	-28.0704	-0.493684	86.4175	0.494358	0.298782	-0.850027	1.99944	CC	CT	7.572	7.459	7.862
1267	S	115.824	294.011	484.574	301.27	1.8796	Sl	4	3	3	74.8386	103	28.29	32.46	476.562	477.3	26.477	2.759	6.424	3.675	145	1.345	30.64	33.84	438.96	438.972	25.339	2.614	6.159	3.585	123	1.274	54.6408	0.11801	7.31398	-0.890058	-28.4764	-0.266884	95.9533	0.920311	0.517364	0.876313	1.93569	CT	.	8.185	7.998	8.424
1268	S	123.444	328.494	598.457	374.773	1.5748	Sl	4	3	3	76.774	113	31.95	34.26	526.586	527.739	27.362	2.871	6.942	3.924	147	1.445	30.51	33.7	549.61	550.282	27.818	2.929	7.093	3.971	158	1.487	41.5924	0.212322	14.5319	-0.7146	-41.959	0.380429	56.283	0.705062	0.41606	3.41752	1.04782	CT	CT	10.059	10.188	10.367
1269	S	117.348	276.77	492.74	313.067	1.7272	Sl	4	3	3	85.1611	117	28.75	32.69	486.567	487.206	26.885	2.81	6.394	3.624	163	1.359	29.46	32.56	475.27	476.005	26.644	2.78	6.321	3.601	157	1.34	34.9011	0.0772734	8.16804	-1.00415	-12.9451	-1.25258	102.704	0.435106	0.285644	3.7202	1.65746	CT	CT	7.938	7.885	8.206
1270	S	123.698	295.826	538.113	336.661	1.0922	Sl	4	3	3	79.9998	134	28.33	32.48	528.253	528.641	27.557	2.896	6.773	3.79	170	1.439	27.29	30.22	544.85	545.007	27.831	2.931	6.876	3.819	178	1.466	23.5995	-0.0263513	18.7516	0.223905	-66.4988	0.720026	50.1007	0.546667	0.327628	0.593397	2.42122	TT	CC	7.865	7.927	8.189
1271	S	120.396	295.826	513.158	343.92	0.7874	Sl	4	3	2	84.516	149	30.35	33.47	506.576	506.928	27.133	2.842	6.634	3.748	159	1.402	25.7	28.5	581.02	581.17	28.362	2.998	7.097	3.878	195	1.524	38.7145	0.233419	22.7236	-0.355945	-56.0056	-0.488446	59.372	0.640577	0.435133	3.42813	0.890908	CT	CT	6.667	6.859	7.01
1272	S	119.888	303.993	541.289	372.051	1.27	Sl	4	3	3	75.4837	142	33.16	34.85	503.241	504.186	27.024	2.828	6.657	3.775	152	1.397	29.12	32.2	567.83	567.835	28.167	2.973	7.067	3.896	183	1.508	29.4286	0.157221	12.6031	-0.400876	-60.0776	-0.316997	64.7098	1.03959	0.229174	2.90497	2.33198	CT	CT	7.48	7.677	7.79
1273	S	119.126	300.363	507.26	329.855	0.9398	Sl	4	3	2	88.3869	123	29.57	33.09	498.239	499.152	26.941	2.818	6.604	3.749	152	1.387	25.88	28.69	557.36	557.907	28.039	2.957	6.982	3.862	181	1.489	28.2044	0.205107	17.5597	-0.424156	-57.1422	0.0994253	63.6969	0.838001	0.459442	3.3284	1.76535	CT	CT	7.34	7.544	7.673
1274	S	130.048	378.403	603.902	408.802	1.1684	Md	7	9	3	78.7095	138	32.38	34.47	569.939	570.533	28.014	2.954	7.477	4.211	135	1.535	31.6	34.87	582.42	582.823	28.273	2.987	7.56	4.236	141	1.557	50.9278	0.159055	13.4995	-0.938717	-45.9754	-0.995643	84.7144	1.03986	0.413197	5.69201	2.09434	CT	.	7.922	7.924	8.265
1275	S	125.476	323.049	559.437	379.764	0.6604	Sm	5	2	2	96.1288	146	31.58	34.08	539.925	540.635	27.656	2.908	7.001	3.929	157	1.468	25.84	28.65	631.72	632.297	29.054	3.086	7.567	4.084	199	1.619	38.0951	0.0527876	27.6224	-0.288951	-53.6935	-1.21803	56.0359	0.97839	0.311708	1.97061	1.59843	CC	CT	7.302	7.59	7.667
1276	S	116.332	306.715	521.325	333.031	1.143	Sl	4	3	2	87.0966	108	31.01	33.8	479.897	480.037	26.374	2.745	6.512	3.734	137	1.355	26.98	29.88	544.45	544.606	27.788	2.925	6.938	3.868	170	1.472	45.0087	0.00485894	26.6737	-0.260236	-38.5807	-1.24531	65.3682	1.16137	0.440162	5.73272	1.68853	CC	CT	8.37	8.641	8.673
1277	S	121.666	313.067	523.14	341.198	0.5334	Sl	4	3	2	91.6127	134	29.58	33.1	514.913	515.072	27.166	2.846	6.781	3.836	151	1.421	23.98	26.64	604.52	605.324	28.712	3.042	7.346	3.996	194	1.571	29.2065	0.142028	35.4838	0.299586	-40.5959	0.462521	53.5756	1.05669	0.351953	5.01315	1.60511	CT	CC	7.03	7.304	7.38
1278	S	124.206	344.828	571.688	364.791	0.3048	Sm	5	2	2	93.5482	131	30.71	33.65	531.588	532.244	27.331	2.867	7.057	4	138	1.458	24.06	26.72	638.09	639.481	29.227	3.108	7.736	4.194	188	1.641	39.1332	0.158189	23.7743	-0.526775	-49.3544	-0.40269	55.1752	0.40273	0.109062	-3.08762	2.13069	CC	CC	7.746	8.095	8.114
1279	S	121.666	284.936	466.878	353.448	0.762	Sl	4	3	3	76.1289	160	30.71	33.65	514.913	516.162	27.415	2.878	6.626	3.715	172	1.411	26.34	29.18	584.85	585.667	28.432	3.007	7.054	3.83	205	1.523	47.9353	0.151158	23.9381	-0.53038	-30.419	-0.672905	67.2233	0.99923	0.281741	3.67309	1.58718	CC	CT	5.565	5.714	5.902
1280	S	117.602	289.474	523.593	322.142	1.524	Sl	4	3	3	67.7418	121	29.49	33.05	488.234	488.321	26.771	2.796	6.476	3.682	154	1.366	29.86	33	482.27	482.536	26.642	2.78	6.437	3.669	151	1.355	29.0996	0.136991	24.6518	-0.569548	-60.4003	0.454159	26.4991	0.950989	0.25929	1.71848	1.42147	CT	CC	8.386	8.391	8.675
1281	S	122.174	319.419	549.456	402.45	0.9144	Sm	5	2	3	87.0966	152	35.02	35.77	518.248	519.35	27.241	2.856	6.839	3.869	149	1.428	28.08	31.07	629.38	630.778	29.05	3.085	7.534	4.063	201	1.613	35.8913	0.140193	36.9461	-0.414119	-32.7465	-0.219628	85.5736	0.485707	0.218232	0.326469	1.5495	CT	CC	6.966	7.262	7.324
1282	S	125.73	311.252	519.964	349.365	0.7112	Sl	4	3	2	84.516	141	28.67	32.65	541.593	542.657	27.765	2.922	6.949	3.883	166	1.469	25.45	28.23	593.06	593.741	28.555	3.022	7.266	3.971	190	1.552	33.6052	0.0770599	23.2066	0.0205815	-60.0707	0.524731	84.3875	0.943194	0.445682	0.968861	1.68539	CT	CT	6.797	6.92	7.141
1283	S	125.222	311.252	530.399	352.995	0.7366	Sl	4	3	2	87.0966	140	29.21	32.91	538.258	538.759	27.674	2.911	6.926	3.877	164	1.463	25.47	28.25	598.1	598.359	28.603	3.029	7.295	3.978	192	1.56	20.5645	-0.065614	0.409759	-0.302127	-83.7361	-0.459122	35.0554	0.813766	0.285067	3.32052	1.39194	TT	CC	7.061	7.217	7.41
1284	S	119.126	284.029	465.971	300.817	1.651	Sl	4	3	3	68.387	113	26.89	31.78	498.239	499.332	27.091	2.837	6.514	3.679	164	1.382	30	33.14	448.54	449.357	25.862	2.68	6.178	3.569	137	1.29	23.0791	0.103497	19.6941	-0.557433	-96.1825	-0.118386	59.3114	0.859244	0.18235	1.30529	0.686799	CC	TT	7.241	7.046	7.512
1285	S	117.602	296.733	522.686	356.171	0.9144	Sm	5	2	2	91.6127	139	32.63	34.59	488.234	488.68	26.718	2.789	6.517	3.712	149	1.368	26.88	29.77	580.23	580.398	28.353	2.997	7.098	3.881	194	1.523	27.5849	0.196056	38.7828	0.526479	-51.8956	-0.716828	38.3563	1.39415	0.220716	1.1329	1.46547	CC	CT	7.169	7.471	7.517
1286	S	123.444	289.474	540.835	340.744	0.762	Sl	4	3	2	89.0321	119	28.81	32.72	526.586	527.211	27.569	2.897	6.726	3.758	174	1.433	25.22	27.98	584.01	584.318	28.404	3.003	7.076	3.852	201	1.524	57.5378	0.0985058	12.5188	-0.683719	-19.1884	-1.08574	63.9624	1.19232	0.314772	0.704511	2.46922	CT	CC	8.596	8.794	8.914
1287	S	120.142	302.178	483.666	335.299	0.4572	Sl	4	3	2	92.2579	147	29.66	33.14	504.909	505.675	27.067	2.833	6.658	3.771	154	1.4	23.47	26.08	603.98	604.345	28.667	3.037	7.275	3.943	201	1.563	56.4563	0.0347183	15.2979	-0.375072	-4.75541	-0.676204	56.7009	0.58806	0.460397	2.86826	1.44975	CT	CC	5.929	6.138	6.271
1288	S	121.412	293.103	539.927	343.013	1.4478	Sl	4	3	3	83.8708	113	29.85	33.23	513.246	514.4	27.33	2.867	6.664	3.749	165	1.412	28.82	31.87	529.74	530.44	27.612	2.903	6.767	3.78	173	1.44	32.2307	0.233686	37.0954	-0.724874	-46.9216	-1.18756	76.607	1.50965	0.349457	-1.37203	1.35787	CC	CT	9.007	9.091	9.324
1289	S	115.316	306.715	537.659	348.457	0.9398	Sl	4	3	3	87.0966	132	32.85	34.7	473.227	474.163	26.237	2.728	6.467	3.718	134	1.341	26.33	29.18	577.64	578.143	28.332	2.994	7.145	3.925	186	1.525	28.6768	0.171381	23.3765	-0.82427	-55.9516	0.692034	39.8894	0.484696	0.211157	3.74206	1.52112	CT	CT	7.638	8.054	7.982
1290	S	123.19	299.456	517.695	371.143	0.508	Sm	5	2	2	93.5482	158	31.72	34.15	524.918	525.718	27.498	2.888	6.774	3.8	166	1.435	25.13	27.88	630.35	631.684	28.991	3.078	7.415	3.966	215	1.601	46.6051	0.0635585	22.4181	-0.609955	-44.0963	-0.156952	60.3721	0.834798	0.429108	2.1693	1.9609	CT	CC	6.402	6.626	6.751
1291	S	121.92	309.437	550.817	374.773	1.143	Sm	5	2	2	85.1611	145	32.57	34.56	516.581	517.571	27.274	2.86	6.775	3.825	155	1.423	28.74	31.79	577.93	578.123	28.321	2.993	7.162	3.938	184	1.528	59.2061	0.0862758	33.3438	-0.379206	0.535341	-1.41521	60.5443	1.57226	0.424985	0.745103	1.92822	CT	CC	7.503	7.676	7.815
1292	S	119.634	303.993	517.695	342.559	1.0414	Tr	3	4	.	107.742	135	30.54	33.57	501.574	502.299	26.973	2.822	6.646	3.771	151	1.394	24.48	27.18	598.53	599.937	28.651	3.035	7.257	3.944	198	1.556	40.9426	0.162809	34.2288	-0.140575	-29.6703	-0.634572	.	.	.	.	.	CC	CT	7.022	7.303	7.371
1293	S	117.094	296.733	509.982	333.031	1.778	Sl	4	3	3	87.0966	109	30.7	33.65	484.899	485.025	26.618	2.777	6.493	3.705	147	1.362	29.95	33.1	496.92	497.946	26.951	2.819	6.576	3.731	154	1.384	32.8244	0.0456784	20.3116	-0.33049	-57.8858	-0.0141862	36.0408	0.630575	0.368776	4.87645	1.2676	CT	CT	8.378	8.441	8.645
1294	S	122.936	329.401	561.252	360.254	1.27	Sl	4	3	3	92.2579	114	30.82	33.7	523.251	523.52	27.233	2.855	6.923	3.92	144	1.44	27.76	30.72	572.17	572.914	28.23	2.981	7.243	4.018	168	1.528	28.5859	0.306091	23.5979	-0.228073	-38.8235	0.412859	61.3496	0.791987	0.353875	1.41592	1.27423	TT	CC	8.714	8.943	9.032
1295	S	117.348	313.975	509.982	373.412	1.0668	Sm	5	2	3	71.6128	143	34.32	35.42	486.567	487.481	26.508	2.763	6.596	3.778	136	1.368	29.28	32.36	567.28	567.669	28.162	2.973	7.124	3.941	176	1.513	58.0906	0.0146825	18.6414	-0.780059	-2.38768	-1.32411	66.7634	0.461242	0.450304	2.55867	1.39983	CT	CT	6.526	6.742	6.857
1296	S	122.682	295.826	505.898	329.401	0.9652	Sl	4	3	2	93.5482	124	28.07	32.36	521.583	522.415	27.457	2.883	6.732	3.777	167	1.428	25.64	28.44	560.53	561.353	28.108	2.966	6.975	3.846	186	1.491	38.5924	0.0561506	20.2342	-0.480723	-20.9747	-0.295532	73.9961	1.0078	0.352444	-1.14556	1.7995	TT	CC	7.337	7.458	7.672
1297	S	113.284	257.713	446.915	300.363	1.143	Sm	5	2	2	88.3869	125	29.25	32.93	459.888	461.031	26.527	2.765	6.108	3.483	164	1.303	27.08	29.99	494.6	495.146	27.172	2.847	6.328	3.55	182	1.361	41.9783	0.190072	25.4231	-0.487799	-64.0756	0.572741	52.0984	0.647472	0.373716	-0.112168	2.06776	TT	CC	6.569	6.675	6.877
1298	S	120.142	333.031	547.641	343.92	0.8382	Sl	4	3	2	93.5482	128	30.46	33.53	504.909	505.455	26.762	2.795	6.817	3.895	132	1.407	25.33	28.1	586.94	587.138	28.442	3.008	7.355	4.06	172	1.555	37.3396	0.099383	19.2822	-0.323243	-62.3017	0.616129	75.1047	0.706353	0.333232	2.41251	2.0205	CC	TT	7.57	7.86	7.919
[truncated: 219 more rows]
